# Supplementary material for: N,N-Diethyl­anilinium 2,4-dioxo-5-(2,4,6-trinitro­phen­yl)-1,2,3,4-tetra­hydro­pyrimi­din-6-olate
Source: Acta Crystallogr Sect E Struct Rep Online. 2011 Nov 30;67(Pt 12):o3452. doi: 10.1107/S1600536811049506 (PMC3239082; doi:10.1107/S1600536811049506)
Supplement: Supplementary file 1 [file e-67-o3452-sup1.cif]

##############################################################################
#                                                                            #
# This CIF contains the data in a paper accepted for publication in          #
# Acta Crystallographica Section E. It conforms to the requirements of       #
# Notes for Authors for Acta Crystallographica Section E, and has been       #
# peer reviewed under the auspices of the IUCr Commission on Journals.       #
#                                                                            #
# Full details of the Crystallographic Information File format               #
# are given in the paper "The Crystallographic Information File (CIF):       #
# a New Standard Archive File for Crystallography" by S. R. Hall, F. H.      #
# Allen and I. D. Brown [Acta Cryst. (1991), A47, 655-685].                  #
#                                                                            #
# The current version of the core CIF dictionary is obtainable from          #
# ftp://ftp.iucr.org/pub/cif_core.dic.                                       #
#                                                                            #
# Software is freely available for graphical display of the structure(s)     #
# in this CIF. For information consult the CIF software page                 #
# http://www.iucr.org/resources/cif/software.                                #
#                                                                            #
# This file may be used for bona fide research purposes within the           #
# scientific community so long as proper attribution is given to the journal # 
# article from which it was obtained.                                        #
#                                                                            #
##############################################################################
data_global
_audit_creation_method     SHELXL-97
_journal_data_validation_number     ?
_journal_date_recd_electronic     2011-09-01
_journal_date_accepted     2011-11-19
_journal_name_full     'Acta Crystallographica, Section E'
_journal_year     2011
_journal_volume     67
_journal_issue     12
_journal_page_first     o3452
_journal_page_last     o3452
_journal_paper_category     QO
_journal_paper_doi     10.1107/S1600536811049506
_journal_coeditor_code     BV2193
_publ_contact_author_name     'Doraisamyraja Kalaivani'
_publ_contact_author_address
;
PG and Research Department of Chemistry
Seethalakshmi Ramaswami College,
Tiruchirappalli 620 002,
Tamil Nadu, India
;
_publ_contact_author_email     kalaivbalaj@yahoo.co.in
_publ_contact_author_phone        .91E-306
_publ_section_title
;
<i>N</i>,<i>N</i>-Diethylanilinium
2,4-dioxo-5-(2,4,6-trinitrophenyl)-1,2,3,4-tetrahydropyrimidin-6-olate
;
loop_
    _publ_author_name
    _publ_author_address
    'Manickam Buvaneswari'
;
      PG and Research Department of Chemistry
      Seethalakshmi Ramaswami College,
      Tiruchirappalli 620 002, Tamil Nadu, India
;
    'Doraisamyraja Kalaivani'
;
     PG and Research Department of Chemistry
     Seethalakshmi Ramaswami College,
     Tiruchirappalli 620 002, Tamil Nadu, India
;
_publ_section_synopsis     .
data_I
_audit_creation_method     SHELXL-97
_chemical_name_systematic
;
<i>N</i>,<i>N</i>-Diethylanilinium
2,4-dioxo-5-(2,4,6-trinitrophenyl)-1,2,3,4-tetrahydropyrimidin-6-olate
;
_chemical_name_common     ?
_chemical_formula_moiety     'C10 H16 N +, C10 H4 N5 O9 -'
_chemical_formula_sum     'C20 H20 N6 O9'
_chemical_formula_iupac     'C10 H16 N +, C10 H4 N5 O9 -'
_chemical_formula_weight     488.42
_chemical_melting_point     ?
_symmetry_cell_setting     monoclinic
_symmetry_space_group_name_H-M     'P 21/c'
_symmetry_space_group_name_hall     '-P 2ybc'
loop_
    _symmetry_equiv_pos_as_xyz
    'x, y, z'
    '-x, y+1/2, -z+1/2'
    '-x, -y, -z'
    'x, -y-1/2, z-1/2'
_cell_length_a     17.1903(7)
_cell_length_b     10.3925(5)
_cell_length_c     13.3613(5)
_cell_angle_alpha     90.00
_cell_angle_beta     110.272(2)
_cell_angle_gamma     90.00
_cell_volume     2239.14(16)
_cell_formula_units_Z     4
_cell_measurement_reflns_used     5399
_cell_measurement_theta_min     2.4
_cell_measurement_theta_max     23.5
_cell_measurement_temperature     293(2)
_exptl_crystal_description     block
_exptl_crystal_colour     red
_exptl_crystal_size_max     0.30
_exptl_crystal_size_mid     0.20
_exptl_crystal_size_min     0.20
_exptl_crystal_density_diffrn     1.449
_exptl_crystal_density_meas     ?
_exptl_crystal_density_method     'not measured'
_exptl_crystal_F_000     1016
_exptl_absorpt_coefficient_mu     0.117
_exptl_absorpt_correction_type     multi-scan
_exptl_absorpt_process_details     '(SADABS; Sheldrick, 2001)'
_exptl_absorpt_correction_T_min     0.923
_exptl_absorpt_correction_T_max     0.962
_exptl_special_details     ?
_diffrn_ambient_temperature     293(2)
_diffrn_radiation_type     MoK\a
_diffrn_radiation_wavelength     0.71073
_diffrn_radiation_source     'fine-focus sealed tube'
_diffrn_radiation_monochromator     graphite
_diffrn_measurement_device_type     'Bruker Kappa APEXII CCD'
_diffrn_measurement_method     '\w and \f scan'
_diffrn_detector_area_resol_mean     ?
_diffrn_reflns_number     3550
_diffrn_reflns_av_R_equivalents     0.0000
_diffrn_reflns_av_sigmaI/netI     0.0260
_diffrn_reflns_theta_min     2.33
_diffrn_reflns_theta_max     24.11
_diffrn_reflns_theta_full     24.11
_diffrn_measured_fraction_theta_max     0.998
_diffrn_measured_fraction_theta_full     0.998
_diffrn_reflns_limit_h_min     -19
_diffrn_reflns_limit_h_max     18
_diffrn_reflns_limit_k_min     0
_diffrn_reflns_limit_k_max     11
_diffrn_reflns_limit_l_min     0
_diffrn_reflns_limit_l_max     15
_diffrn_standards_number     ?
_diffrn_standards_interval_count     ?
_diffrn_standards_interval_time     ?
_diffrn_standards_decay_%     0
_refine_special_details
;
 Refinement of F^2^ against ALL reflections.  The weighted R-factor wR and
 goodness of fit S are based on F^2^, conventional R-factors R are based
 on F, with F set to zero for negative F^2^. The threshold expression of
 F^2^ > 2sigma(F^2^) is used only for calculating R-factors(gt) etc. and is
 not relevant to the choice of reflections for refinement.  R-factors based
 on F^2^ are statistically about twice as large as those based on F, and R-
 factors based on ALL data will be even larger.
;
_reflns_number_total     3550
_reflns_number_gt     2763
_reflns_threshold_expression     I>2sigma(I)
_refine_ls_structure_factor_coef     Fsqd
_refine_ls_matrix_type     full
_refine_ls_R_factor_all     0.0533
_refine_ls_R_factor_gt     0.0382
_refine_ls_wR_factor_gt     0.0948
_refine_ls_wR_factor_ref     0.1053
_refine_ls_goodness_of_fit_ref     1.032
_refine_ls_restrained_S_all     1.035
_refine_ls_number_reflns     3550
_refine_ls_number_parameters     337
_refine_ls_number_restraints     9
_refine_ls_hydrogen_treatment     constr
_refine_ls_weighting_scheme     calc
_refine_ls_weighting_details
         'calc w=1/[\s^2^(Fo^2^)+(0.0501P)^2^+0.6573P] where P=(Fo^2^+2Fc^2^)/3'
_atom_sites_solution_hydrogens     geom
_atom_sites_solution_primary     direct
_atom_sites_solution_secondary     difmap
_refine_ls_shift/su_max     0.000
_refine_ls_shift/su_mean     0.000
_refine_diff_density_max     0.197
_refine_diff_density_min     -0.167
_refine_ls_extinction_method     none
_refine_ls_extinction_coef     0.0039(11)
loop_
    _atom_type_symbol
    _atom_type_description
    _atom_type_scat_dispersion_real
    _atom_type_scat_dispersion_imag
    _atom_type_scat_source
    'C' 'C' 0.0033 0.0016
                         'International Tables Vol C Tables 4.2.6.8 and 6.1.1.4'
    'H' 'H' 0.0000 0.0000
                         'International Tables Vol C Tables 4.2.6.8 and 6.1.1.4'
    'N' 'N' 0.0061 0.0033
                         'International Tables Vol C Tables 4.2.6.8 and 6.1.1.4'
    'O' 'O' 0.0106 0.0060
                         'International Tables Vol C Tables 4.2.6.8 and 6.1.1.4'
_computing_data_collection     'APEX2 (Bruker, 2004)'
_computing_cell_refinement     'APEX2 and SAINT (Bruker, 2004)'
_computing_data_reduction     'SAINT and XPREP (Bruker, 2004)'
_computing_structure_solution     'SHELXS97 (Sheldrick, 2008)'
_computing_structure_refinement     'SHELXL97 (Sheldrick, 2008)'
_computing_molecular_graphics
;
ORTEP-3 (Farrugia, 1997) and Mercury (Macrae <i>et al.</i>,
2008)
;
_computing_publication_material     'SHELXL97 (Sheldrick, 2008)'
loop_
    _atom_site_type_symbol
    _atom_site_label
    _atom_site_fract_x
    _atom_site_fract_y
    _atom_site_fract_z
    _atom_site_U_iso_or_equiv
    _atom_site_adp_type
    _atom_site_calc_flag
    _atom_site_refinement_flags
    _atom_site_occupancy
    _atom_site_symmetry_multiplicity
    _atom_site_disorder_assembly
    _atom_site_disorder_group
    O O1 0.55484(7) 0.34991(11) 0.49281(10) 0.0450(3) Uani d . 1 1 . .
    O O2 0.29232(6) 0.41484(10) 0.48379(9) 0.0409(3) Uani d . 1 1 . .
    O O3 0.40988(7) 0.00160(10) 0.53210(10) 0.0440(3) Uani d . 1 1 . .
    O O4 0.21699(8) 0.20296(15) 0.31509(10) 0.0606(4) Uani d . 1 1 . .
    O O5 0.11256(9) 0.30015(17) 0.33237(13) 0.0803(5) Uani d . 1 1 . .
    O O6 0.00042(9) 0.10375(17) 0.58155(14) 0.0813(5) Uani d . 1 1 . .
    O O7 0.07485(10) -0.03877(17) 0.68980(15) 0.0881(5) Uani d . 1 1 . .
    O O8 0.37537(10) -0.03623(15) 0.75870(11) 0.0737(4) Uani d . 1 1 . .
    O O9 0.41237(9) 0.15682(15) 0.73996(11) 0.0692(4) Uani d . 1 1 . .
    N N1 0.42299(7) 0.37873(12) 0.48839(10) 0.0361(3) Uani d . 1 1 . .
    H H1A 0.4271 0.4600 0.4792 0.043 Uiso calc R 1 1 . .
    N N2 0.47941(8) 0.17627(12) 0.50602(11) 0.0359(3) Uani d . 1 1 . .
    H H2A 0.5187 0.1261 0.5042 0.043 Uiso calc R 1 1 . .
    N N3 0.17306(9) 0.23115(15) 0.36562(12) 0.0484(4) Uani d . 1 1 . .
    N N4 0.06518(11) 0.04642(19) 0.62447(15) 0.0641(5) Uani d . 1 1 . .
    N N5 0.36317(10) 0.06897(16) 0.71637(11) 0.0505(4) Uani d . 1 1 . .
    C C1 0.34912(9) 0.33433(15) 0.49459(12) 0.0321(4) Uani d . 1 1 . .
    C C2 0.34512(9) 0.20346(15) 0.51552(12) 0.0317(4) Uani d . 1 1 . .
    C C3 0.41044(9) 0.11993(15) 0.51931(12) 0.0332(4) Uani d . 1 1 . .
    C C4 0.48971(9) 0.30453(15) 0.49560(13) 0.0336(4) Uani d . 1 1 . .
    C C5 0.27378(9) 0.15512(14) 0.53912(13) 0.0327(4) Uani d . 1 1 . .
    C C6 0.19142(9) 0.17548(16) 0.47270(13) 0.0376(4) Uani d . 1 1 . .
    C C7 0.12349(10) 0.14351(18) 0.49944(15) 0.0472(5) Uani d . 1 1 . .
    H H7 0.0701 0.1631 0.4542 0.057 Uiso calc R 1 1 . .
    C C8 0.13670(11) 0.08212(18) 0.59447(15) 0.0478(5) Uani d . 1 1 . .
    C C9 0.21488(11) 0.05304(17) 0.66264(14) 0.0465(4) Uani d . 1 1 . .
    H H9 0.2229 0.0089 0.7260 0.056 Uiso calc R 1 1 . .
    C C10 0.28116(10) 0.09117(16) 0.63455(13) 0.0386(4) Uani d . 1 1 . .
    C C11 0.17516(17) 0.6686(3) 0.6939(2) 0.0944(8) Uani d . 1 1 A .
    H H11 0.2048 0.7429 0.7222 0.113 Uiso calc R 1 1 . .
    C C12 0.10144(18) 0.6418(3) 0.7087(2) 0.1087(10) Uani d . 1 1 . .
    H H12 0.0811 0.6995 0.7468 0.130 Uiso calc R 1 1 . .
    C C13 0.05792(17) 0.5336(3) 0.6692(2) 0.0902(8) Uani d . 1 1 . .
    H H13 0.0093 0.5154 0.6822 0.108 Uiso calc R 1 1 . .
    C C14 0.08618(15) 0.4522(3) 0.6104(2) 0.0843(7) Uani d . 1 1 . .
    H H14 0.0561 0.3786 0.5813 0.101 Uiso calc R 1 1 . .
    C C15 0.15923(13) 0.4777(2) 0.59356(18) 0.0665(6) Uani d . 1 1 A .
    H H15 0.1779 0.4218 0.5524 0.080 Uiso calc R 1 1 . .
    C C16 0.20396(9) 0.58369(19) 0.63669(15) 0.0555(5) Uani d D 1 1 . .
    N N6A 0.28140(9) 0.6169(2) 0.61581(18) 0.0508(7) Uani d PD 0.737(2) 1 A 1
    H H6AA 0.2861 0.5546 0.5703 0.061 Uiso calc PR 0.737(2) 1 A 1
    C C17A 0.36242(16) 0.6089(3) 0.7110(2) 0.0598(8) Uani d PD 0.737(2) 1 A 1
    H H17A 0.4083 0.6324 0.6882 0.072 Uiso calc PR 0.737(2) 1 A 1
    H H17B 0.3607 0.6698 0.7652 0.072 Uiso calc PR 0.737(2) 1 A 1
    C C18A 0.3765(2) 0.4769(4) 0.7577(2) 0.0781(10) Uani d PD 0.737(2) 1 A 1
    H H18A 0.4310 0.4720 0.8107 0.117 Uiso calc PR 0.737(2) 1 A 1
    H H18B 0.3718 0.4153 0.7024 0.117 Uiso calc PR 0.737(2) 1 A 1
    H H18C 0.3359 0.4586 0.7901 0.117 Uiso calc PR 0.737(2) 1 A 1
    C C19A 0.2816(2) 0.7424(3) 0.5574(3) 0.0638(9) Uani d PD 0.737(2) 1 A 1
    H H19A 0.2816 0.8141 0.6039 0.077 Uiso calc PR 0.737(2) 1 A 1
    H H19B 0.3320 0.7475 0.5403 0.077 Uiso calc PR 0.737(2) 1 A 1
    C C20A 0.2099(3) 0.7533(5) 0.4591(4) 0.1084(14) Uani d PD 0.737(2) 1 A 1
    H H20A 0.2135 0.8320 0.4233 0.163 Uiso calc PR 0.737(2) 1 A 1
    H H20B 0.1600 0.7534 0.4760 0.163 Uiso calc PR 0.737(2) 1 A 1
    H H20C 0.2091 0.6817 0.4134 0.163 Uiso calc PR 0.737(2) 1 A 1
    N N6B 0.28886(16) 0.5796(9) 0.6304(5) 0.0508(7) Uani d PD 0.263(2) 1 A 2
    H H6BA 0.2935 0.5249 0.5795 0.061 Uiso calc PR 0.263(2) 1 A 2
    C C17B 0.3394(5) 0.5389(10) 0.7432(6) 0.0598(8) Uani d PD 0.263(2) 1 A 2
    H H17C 0.3420 0.6074 0.7936 0.072 Uiso calc PR 0.263(2) 1 A 2
    H H17D 0.3159 0.4628 0.7638 0.072 Uiso calc PR 0.263(2) 1 A 2
    C C18B 0.4219(5) 0.5117(11) 0.7381(7) 0.0781(10) Uani d PD 0.263(2) 1 A 2
    H H18D 0.4552 0.4690 0.8023 0.117 Uiso calc PR 0.263(2) 1 A 2
    H H18E 0.4480 0.5911 0.7307 0.117 Uiso calc PR 0.263(2) 1 A 2
    H H18F 0.4163 0.4575 0.6778 0.117 Uiso calc PR 0.263(2) 1 A 2
    C C19B 0.2941(7) 0.7145(10) 0.6051(8) 0.0638(9) Uani d PD 0.263(2) 1 A 2
    H H19C 0.3516 0.7369 0.6184 0.077 Uiso calc PR 0.263(2) 1 A 2
    H H19D 0.2743 0.7669 0.6514 0.077 Uiso calc PR 0.263(2) 1 A 2
    C C20B 0.2441(10) 0.7433(17) 0.4914(12) 0.1084(14) Uani d PD 0.263(2) 1 A 2
    H H20D 0.2631 0.8222 0.4705 0.163 Uiso calc PR 0.263(2) 1 A 2
    H H20E 0.1867 0.7518 0.4840 0.163 Uiso calc PR 0.263(2) 1 A 2
    H H20F 0.2502 0.6745 0.4468 0.163 Uiso calc PR 0.263(2) 1 A 2
loop_
    _atom_site_aniso_label
    _atom_site_aniso_U_11
    _atom_site_aniso_U_22
    _atom_site_aniso_U_33
    _atom_site_aniso_U_12
    _atom_site_aniso_U_13
    _atom_site_aniso_U_23
    O1 0.0372(6) 0.0335(6) 0.0746(8) -0.0036(5) 0.0323(6) -0.0024(6)
    O2 0.0355(6) 0.0302(6) 0.0627(7) 0.0057(5) 0.0241(5) -0.0005(5)
    O3 0.0436(6) 0.0261(6) 0.0720(8) 0.0025(5) 0.0322(6) 0.0053(6)
    O4 0.0579(8) 0.0797(10) 0.0482(7) 0.0027(7) 0.0235(6) 0.0003(7)
    O5 0.0564(8) 0.0960(12) 0.0855(10) 0.0309(8) 0.0208(8) 0.0313(9)
    O6 0.0544(8) 0.0975(12) 0.1116(12) -0.0154(9) 0.0535(8) -0.0263(10)
    O7 0.1076(11) 0.0718(11) 0.1226(12) -0.0225(9) 0.0878(10) -0.0006(10)
    O8 0.0922(11) 0.0574(9) 0.0622(9) 0.0063(8) 0.0150(8) 0.0182(8)
    O9 0.0671(9) 0.0756(10) 0.0556(8) -0.0225(8) 0.0096(7) 0.0040(7)
    N1 0.0354(7) 0.0232(7) 0.0567(8) 0.0000(6) 0.0248(6) 0.0023(6)
    N2 0.0313(7) 0.0268(7) 0.0563(8) 0.0036(6) 0.0236(6) 0.0000(6)
    N3 0.0389(8) 0.0511(10) 0.0536(9) -0.0006(7) 0.0138(7) 0.0033(8)
    N4 0.0679(11) 0.0595(11) 0.0883(12) -0.0223(9) 0.0566(9) -0.0235(10)
    N5 0.0605(10) 0.0497(10) 0.0437(8) -0.0040(8) 0.0213(7) 0.0023(8)
    C1 0.0316(8) 0.0305(9) 0.0387(8) -0.0003(7) 0.0180(6) -0.0021(7)
    C2 0.0300(8) 0.0283(8) 0.0409(8) 0.0002(7) 0.0175(6) -0.0010(7)
    C3 0.0328(8) 0.0292(9) 0.0415(8) -0.0015(7) 0.0179(7) 0.0001(7)
    C4 0.0341(8) 0.0286(9) 0.0435(9) -0.0013(7) 0.0201(7) -0.0019(7)
    C5 0.0363(8) 0.0230(8) 0.0451(9) -0.0019(7) 0.0221(7) -0.0055(7)
    C6 0.0358(9) 0.0333(9) 0.0485(9) -0.0016(7) 0.0208(7) -0.0025(7)
    C7 0.0354(9) 0.0438(11) 0.0681(12) -0.0048(8) 0.0250(8) -0.0088(9)
    C8 0.0490(10) 0.0422(11) 0.0682(11) -0.0136(8) 0.0406(9) -0.0126(9)
    C9 0.0634(11) 0.0361(10) 0.0535(10) -0.0092(9) 0.0371(9) -0.0032(8)
    C10 0.0439(9) 0.0325(9) 0.0444(9) -0.0031(8) 0.0218(7) -0.0027(7)
    C11 0.1104(17) 0.0874(18) 0.1162(19) -0.0050(15) 0.0782(16) -0.0365(15)
    C12 0.129(2) 0.108(2) 0.132(2) 0.0100(19) 0.0998(18) -0.0271(18)
    C13 0.0945(16) 0.0876(19) 0.120(2) 0.0151(16) 0.0767(15) 0.0126(16)
    C14 0.0768(15) 0.0693(16) 0.123(2) 0.0049(13) 0.0556(15) -0.0040(15)
    C15 0.0652(13) 0.0612(14) 0.0858(14) 0.0126(11) 0.0423(11) -0.0077(12)
    C16 0.0614(12) 0.0582(13) 0.0528(11) 0.0163(10) 0.0274(9) -0.0032(10)
    N6A 0.0481(9) 0.0417(18) 0.0603(11) 0.0222(9) 0.0158(8) -0.0099(11)
    C17A 0.0508(15) 0.066(2) 0.0615(16) -0.0104(14) 0.0186(12) -0.0075(14)
    C18A 0.083(3) 0.088(2) 0.0538(17) 0.006(2) 0.0123(16) 0.0138(16)
    C19A 0.0846(17) 0.0416(17) 0.089(3) 0.0056(15) 0.0606(19) 0.0075(17)
    C20A 0.116(4) 0.103(3) 0.104(3) 0.038(3) 0.035(3) 0.049(2)
    N6B 0.0481(9) 0.0417(18) 0.0603(11) 0.0222(9) 0.0158(8) -0.0099(11)
    C17B 0.0508(15) 0.066(2) 0.0615(16) -0.0104(14) 0.0186(12) -0.0075(14)
    C18B 0.083(3) 0.088(2) 0.0538(17) 0.006(2) 0.0123(16) 0.0138(16)
    C19B 0.0846(17) 0.0416(17) 0.089(3) 0.0056(15) 0.0606(19) 0.0075(17)
    C20B 0.116(4) 0.103(3) 0.104(3) 0.038(3) 0.035(3) 0.049(2)
_geom_special_details
;
 All esds (except the esd in the dihedral angle between two l.s. planes)
 are estimated using the full covariance matrix.  The cell esds are taken
 into account individually in the estimation of esds in distances, angles
 and torsion angles; correlations between esds in cell parameters are only
 used when they are defined by crystal symmetry.  An approximate (isotropic)
 treatment of cell esds is used for estimating esds involving l.s. planes.
;
loop_
    _geom_bond_atom_site_label_1
    _geom_bond_atom_site_label_2
    _geom_bond_site_symmetry_2
    _geom_bond_distance
    _geom_bond_publ_flag
    O1 C4 . 1.2273(18) ?
    O2 C1 . 1.2556(18) ?
    O3 C3 . 1.2420(19) ?
    O4 N3 . 1.2104(19) ?
    O5 N3 . 1.2137(19) ?
    O6 N4 . 1.217(2) ?
    O7 N4 . 1.214(2) ?
    O8 N5 . 1.215(2) ?
    O9 N5 . 1.210(2) ?
    N1 C4 . 1.357(2) ?
    N1 C1 . 1.3804(19) ?
    N1 H1A . 0.8600 ?
    N2 C4 . 1.358(2) ?
    N2 C3 . 1.388(2) ?
    N2 H2A . 0.8600 ?
    N3 C6 . 1.473(2) ?
    N4 C8 . 1.467(2) ?
    N5 C10 . 1.472(2) ?
    C1 C2 . 1.395(2) ?
    C2 C3 . 1.406(2) ?
    C2 C5 . 1.457(2) ?
    C5 C6 . 1.402(2) ?
    C5 C10 . 1.404(2) ?
    C6 C7 . 1.375(2) ?
    C7 C8 . 1.368(3) ?
    C7 H7 . 0.9300 ?
    C8 C9 . 1.371(3) ?
    C9 C10 . 1.376(2) ?
    C9 H9 . 0.9300 ?
    C11 C16 . 1.367(3) ?
    C11 C12 . 1.377(4) ?
    C11 H11 . 0.9300 ?
    C12 C13 . 1.352(4) ?
    C12 H12 . 0.9300 ?
    C13 C14 . 1.354(4) ?
    C13 H13 . 0.9300 ?
    C14 C15 . 1.376(3) ?
    C14 H14 . 0.9300 ?
    C15 C16 . 1.353(3) ?
    C15 H15 . 0.9300 ?
    C16 N6B . 1.4915(17) ?
    C16 N6A . 1.4921(16) ?
    N6A C19A . 1.521(4) ?
    N6A C17A . 1.528(3) ?
    N6A H6AA . 0.9100 ?
    C17A C18A . 1.491(4) ?
    C17A H17A . 0.9700 ?
    C17A H17B . 0.9700 ?
    C18A H18A . 0.9600 ?
    C18A H18B . 0.9600 ?
    C18A H18C . 0.9600 ?
    C19A C20A . 1.462(5) ?
    C19A H19A . 0.9700 ?
    C19A H19B . 0.9700 ?
    C20A H20A . 0.9600 ?
    C20A H20B . 0.9600 ?
    C20A H20C . 0.9600 ?
    N6B C19B . 1.452(11) ?
    N6B C17B . 1.516(10) ?
    N6B H6BA . 0.9100 ?
    C17B C18B . 1.471(11) ?
    C17B H17C . 0.9700 ?
    C17B H17D . 0.9700 ?
    C18B H18D . 0.9600 ?
    C18B H18E . 0.9600 ?
    C18B H18F . 0.9600 ?
    C19B C20B . 1.493(13) ?
    C19B H19C . 0.9700 ?
    C19B H19D . 0.9700 ?
    C20B H20D . 0.9600 ?
    C20B H20E . 0.9600 ?
    C20B H20F . 0.9600 ?
loop_
    _geom_angle_atom_site_label_1
    _geom_angle_atom_site_label_2
    _geom_angle_atom_site_label_3
    _geom_angle_site_symmetry_1
    _geom_angle_site_symmetry_3
    _geom_angle
    _geom_angle_publ_flag
    C4 N1 C1 . . 125.32(13) ?
    C4 N1 H1A . . 117.3 ?
    C1 N1 H1A . . 117.3 ?
    C4 N2 C3 . . 125.07(13) ?
    C4 N2 H2A . . 117.5 ?
    C3 N2 H2A . . 117.5 ?
    O4 N3 O5 . . 124.05(17) ?
    O4 N3 C6 . . 118.80(14) ?
    O5 N3 C6 . . 117.11(16) ?
    O7 N4 O6 . . 124.83(18) ?
    O7 N4 C8 . . 117.53(18) ?
    O6 N4 C8 . . 117.64(19) ?
    O9 N5 O8 . . 124.43(16) ?
    O9 N5 C10 . . 118.58(15) ?
    O8 N5 C10 . . 116.93(16) ?
    O2 C1 N1 . . 117.73(14) ?
    O2 C1 C2 . . 125.62(14) ?
    N1 C1 C2 . . 116.63(13) ?
    C1 C2 C3 . . 120.99(14) ?
    C1 C2 C5 . . 118.89(13) ?
    C3 C2 C5 . . 120.04(14) ?
    O3 C3 N2 . . 118.88(14) ?
    O3 C3 C2 . . 124.89(14) ?
    N2 C3 C2 . . 116.22(14) ?
    O1 C4 N1 . . 122.47(15) ?
    O1 C4 N2 . . 122.20(14) ?
    N1 C4 N2 . . 115.33(13) ?
    C6 C5 C10 . . 113.57(14) ?
    C6 C5 C2 . . 123.50(14) ?
    C10 C5 C2 . . 122.79(14) ?
    C7 C6 C5 . . 124.14(16) ?
    C7 C6 N3 . . 115.60(14) ?
    C5 C6 N3 . . 120.24(14) ?
    C8 C7 C6 . . 118.10(16) ?
    C8 C7 H7 . . 120.9 ?
    C6 C7 H7 . . 120.9 ?
    C7 C8 C9 . . 121.94(16) ?
    C7 C8 N4 . . 119.10(17) ?
    C9 C8 N4 . . 118.97(18) ?
    C8 C9 C10 . . 117.99(17) ?
    C8 C9 H9 . . 121.0 ?
    C10 C9 H9 . . 121.0 ?
    C9 C10 C5 . . 124.14(16) ?
    C9 C10 N5 . . 115.01(15) ?
    C5 C10 N5 . . 120.69(15) ?
    C16 C11 C12 . . 118.6(3) ?
    C16 C11 H11 . . 120.7 ?
    C12 C11 H11 . . 120.7 ?
    C13 C12 C11 . . 121.6(2) ?
    C13 C12 H12 . . 119.2 ?
    C11 C12 H12 . . 119.2 ?
    C12 C13 C14 . . 119.0(2) ?
    C12 C13 H13 . . 120.5 ?
    C14 C13 H13 . . 120.5 ?
    C13 C14 C15 . . 120.4(3) ?
    C13 C14 H14 . . 119.8 ?
    C15 C14 H14 . . 119.8 ?
    C16 C15 C14 . . 120.2(2) ?
    C16 C15 H15 . . 119.9 ?
    C14 C15 H15 . . 119.9 ?
    C15 C16 C11 . . 120.07(19) ?
    C15 C16 N6B . . 112.1(4) ?
    C11 C16 N6B . . 126.9(4) ?
    C15 C16 N6A . . 121.40(18) ?
    C11 C16 N6A . . 118.3(2) ?
    N6B C16 N6A . . 16.7(3) ?
    C16 N6A C19A . . 117.10(19) ?
    C16 N6A C17A . . 116.53(19) ?
    C19A N6A C17A . . 108.1(2) ?
    C16 N6A H6AA . . 104.5 ?
    C19A N6A H6AA . . 104.5 ?
    C17A N6A H6AA . . 104.5 ?
    C18A C17A N6A . . 111.6(2) ?
    C18A C17A H17A . . 109.3 ?
    N6A C17A H17A . . 109.3 ?
    C18A C17A H17B . . 109.3 ?
    N6A C17A H17B . . 109.3 ?
    H17A C17A H17B . . 108.0 ?
    C20A C19A N6A . . 112.1(3) ?
    C20A C19A H19A . . 109.2 ?
    N6A C19A H19A . . 109.2 ?
    C20A C19A H19B . . 109.2 ?
    N6A C19A H19B . . 109.2 ?
    H19A C19A H19B . . 107.9 ?
    C19B N6B C16 . . 97.3(6) ?
    C19B N6B C17B . . 116.1(7) ?
    C16 N6B C17B . . 100.7(4) ?
    C19B N6B H6BA . . 113.6 ?
    C16 N6B H6BA . . 113.6 ?
    C17B N6B H6BA . . 113.6 ?
    C18B C17B N6B . . 103.7(6) ?
    C18B C17B H17C . . 111.0 ?
    N6B C17B H17C . . 111.0 ?
    C18B C17B H17D . . 111.0 ?
    N6B C17B H17D . . 111.0 ?
    H17C C17B H17D . . 109.0 ?
    C17B C18B H18D . . 109.5 ?
    C17B C18B H18E . . 109.5 ?
    H18D C18B H18E . . 109.5 ?
    C17B C18B H18F . . 109.5 ?
    H18D C18B H18F . . 109.5 ?
    H18E C18B H18F . . 109.5 ?
    N6B C19B C20B . . 111.7(10) ?
    N6B C19B H19C . . 109.3 ?
    C20B C19B H19C . . 109.3 ?
    N6B C19B H19D . . 109.3 ?
    C20B C19B H19D . . 109.3 ?
    H19C C19B H19D . . 107.9 ?
    C19B C20B H20D . . 109.5 ?
    C19B C20B H20E . . 109.5 ?
    H20D C20B H20E . . 109.5 ?
    C19B C20B H20F . . 109.5 ?
    H20D C20B H20F . . 109.5 ?
    H20E C20B H20F . . 109.5 ?
loop_
    _geom_torsion_atom_site_label_1
    _geom_torsion_atom_site_label_2
    _geom_torsion_atom_site_label_3
    _geom_torsion_atom_site_label_4
    _geom_torsion_site_symmetry_1
    _geom_torsion_site_symmetry_2
    _geom_torsion_site_symmetry_3
    _geom_torsion_site_symmetry_4
    _geom_torsion
    _geom_torsion_publ_flag
    C4 N1 C1 O2 . . . . -178.27(14) ?
    C4 N1 C1 C2 . . . . 3.5(2) ?
    O2 C1 C2 C3 . . . . 175.83(15) ?
    N1 C1 C2 C3 . . . . -6.1(2) ?
    O2 C1 C2 C5 . . . . -7.4(2) ?
    N1 C1 C2 C5 . . . . 170.69(13) ?
    C4 N2 C3 O3 . . . . -177.23(15) ?
    C4 N2 C3 C2 . . . . 3.7(2) ?
    C1 C2 C3 O3 . . . . -176.19(15) ?
    C5 C2 C3 O3 . . . . 7.0(2) ?
    C1 C2 C3 N2 . . . . 2.8(2) ?
    C5 C2 C3 N2 . . . . -173.94(13) ?
    C1 N1 C4 O1 . . . . -177.69(15) ?
    C1 N1 C4 N2 . . . . 2.4(2) ?
    C3 N2 C4 O1 . . . . 173.89(15) ?
    C3 N2 C4 N1 . . . . -6.2(2) ?
    C1 C2 C5 C6 . . . . 53.8(2) ?
    C3 C2 C5 C6 . . . . -129.40(17) ?
    C1 C2 C5 C10 . . . . -121.69(17) ?
    C3 C2 C5 C10 . . . . 55.2(2) ?
    C10 C5 C6 C7 . . . . 3.6(2) ?
    C2 C5 C6 C7 . . . . -172.22(16) ?
    C10 C5 C6 N3 . . . . -174.67(14) ?
    C2 C5 C6 N3 . . . . 9.5(2) ?
    O4 N3 C6 C7 . . . . -142.67(17) ?
    O5 N3 C6 C7 . . . . 35.2(2) ?
    O4 N3 C6 C5 . . . . 35.8(2) ?
    O5 N3 C6 C5 . . . . -146.41(17) ?
    C5 C6 C7 C8 . . . . -3.4(3) ?
    N3 C6 C7 C8 . . . . 174.92(16) ?
    C6 C7 C8 C9 . . . . 0.4(3) ?
    C6 C7 C8 N4 . . . . -179.68(16) ?
    O7 N4 C8 C7 . . . . 158.40(18) ?
    O6 N4 C8 C7 . . . . -21.1(3) ?
    O7 N4 C8 C9 . . . . -21.7(3) ?
    O6 N4 C8 C9 . . . . 158.82(18) ?
    C7 C8 C9 C10 . . . . 2.0(3) ?
    N4 C8 C9 C10 . . . . -177.89(15) ?
    C8 C9 C10 C5 . . . . -1.7(3) ?
    C8 C9 C10 N5 . . . . 173.85(15) ?
    C6 C5 C10 C9 . . . . -1.0(2) ?
    C2 C5 C10 C9 . . . . 174.90(16) ?
    C6 C5 C10 N5 . . . . -176.29(15) ?
    C2 C5 C10 N5 . . . . -0.4(2) ?
    O9 N5 C10 C9 . . . . -130.27(18) ?
    O8 N5 C10 C9 . . . . 46.9(2) ?
    O9 N5 C10 C5 . . . . 45.5(2) ?
    O8 N5 C10 C5 . . . . -137.36(17) ?
    C16 C11 C12 C13 . . . . 0.7(5) ?
    C11 C12 C13 C14 . . . . -2.4(5) ?
    C12 C13 C14 C15 . . . . 1.6(4) ?
    C13 C14 C15 C16 . . . . 0.8(4) ?
    C14 C15 C16 C11 . . . . -2.5(3) ?
    C14 C15 C16 N6B . . . . 167.2(3) ?
    C14 C15 C16 N6A . . . . -177.3(2) ?
    C12 C11 C16 C15 . . . . 1.7(4) ?
    C12 C11 C16 N6B . . . . -166.3(4) ?
    C12 C11 C16 N6A . . . . 176.6(2) ?
    C15 C16 N6A C19A . . . . 117.0(3) ?
    C11 C16 N6A C19A . . . . -57.9(3) ?
    N6B C16 N6A C19A . . . . 176.7(13) ?
    C15 C16 N6A C17A . . . . -112.9(3) ?
    C11 C16 N6A C17A . . . . 72.3(3) ?
    N6B C16 N6A C17A . . . . -53.1(11) ?
    C16 N6A C17A C18A . . . . 59.0(3) ?
    C19A N6A C17A C18A . . . . -166.7(3) ?
    C16 N6A C19A C20A . . . . -51.4(4) ?
    C17A N6A C19A C20A . . . . 174.7(3) ?
    C15 C16 N6B C19B . . . . 140.7(5) ?
    C11 C16 N6B C19B . . . . -50.4(6) ?
    N6A C16 N6B C19B . . . . 13.4(10) ?
    C15 C16 N6B C17B . . . . -100.9(6) ?
    C11 C16 N6B C17B . . . . 68.0(7) ?
    N6A C16 N6B C17B . . . . 131.8(15) ?
    C19B N6B C17B C18B . . . . -85.5(9) ?
    C16 N6B C17B C18B . . . . 170.8(7) ?
    C16 N6B C19B C20B . . . . -75.9(11) ?
    C17B N6B C19B C20B . . . . 178.4(10) ?
loop_
    _geom_hbond_atom_site_label_D
    _geom_hbond_atom_site_label_H
    _geom_hbond_atom_site_label_A
    _geom_hbond_site_symmetry_A
    _geom_hbond_distance_DH
    _geom_hbond_distance_HA
    _geom_hbond_distance_DA
    _geom_hbond_angle_DHA
    N1 H1A O1 3_666 0.86 2.01 2.8451(18) 162.1
    N2 H2A O3 3_656 0.86 1.98 2.8230(16) 166.7
    N6A H6AA O2 . 0.91 1.88 2.790(3) 174.7
    N6B H6BA O2 . 0.91 1.71 2.617(8) 173.8
