# Supplementary material for: N,N-Diethyl­anilinium 2,4-dioxo-5-(2,4,6-trinitro­phen­yl)-1,2,3,4-tetra­hydro­pyrimi­din-6-olate
Source: Acta Crystallogr Sect E Struct Rep Online. 2011 Nov 30;67(Pt 12):o3452. doi: 10.1107/S1600536811049506 (PMC3239082; doi:10.1107/S1600536811049506)
Supplement: Supplementary file 2 [file e-67-o3452-Isup2.hkl]

# 
# h,k,l, Fc-squared, Fo-squared, sigma(Fo-squared) and status flag 
# 
data_I
_shelx_title ' I         P21/c        R = 0.05' 
_shelx_refln_list_code          4 
_shelx_F_calc_maximum      233.98 
_exptl_crystal_F_000      1016.00 
_reflns_d_resolution_high  0.8701 
 
loop_ 
 _symmetry_equiv_pos_as_xyz 
 'x, y, z' 
 '-x, y+1/2, -z+1/2' 
 '-x, -y, -z' 
 'x, -y-1/2, z-1/2' 
 
_cell_length_a    17.1903 
_cell_length_b    10.3925 
_cell_length_c    13.3613 
_cell_angle_alpha  90.000 
_cell_angle_beta  110.272 
_cell_angle_gamma  90.000 
 
_shelx_F_squared_multiplier     1.000 
 
loop_ 
 _refln_index_h 
 _refln_index_k 
 _refln_index_l 
 _refln_F_squared_calc 
 _refln_F_squared_meas 
 _refln_F_squared_sigma 
 _refln_observed_status 
   2   0   0     3140.07     2840.05     53.14 o 
   3   0   0      230.96      205.35      4.49 o 
   4   0   0     6899.68     6693.30     81.21 o 
   5   0   0     1640.89     1573.84     26.29 o 
   6   0   0     2054.05     2066.39     26.61 o 
   7   0   0        0.23        6.52      2.56 o 
   8   0   0      255.20      278.39      6.35 o 
   9   0   0      437.31      448.24      9.03 o 
  10   0   0     2055.65     1944.63     29.42 o 
  11   0   0      635.25      660.15     14.57 o 
  12   0   0       18.71       16.82      3.78 o 
  13   0   0      895.04      858.54     26.71 o 
  14   0   0     2248.37     2233.47     81.96 o 
  15   0   0       45.31       51.82     11.00 o 
  16   0   0      178.76      156.35     21.74 o 
  17   0   0      556.75      578.00     21.51 o 
  18   0   0       12.69       34.38     15.53 o 
   1   1   0    10986.96    10398.85    363.66 o 
   2   1   0      102.69       79.70      1.40 o 
   3   1   0     4484.06     4047.74     37.37 o 
   4   1   0     1092.29      904.61      9.16 o 
   5   1   0      988.74      894.93      8.87 o 
   6   1   0       13.11       12.57      1.07 o 
   7   1   0      101.64       91.24      2.31 o 
   8   1   0        8.21        8.74      1.27 o 
   9   1   0        5.17        5.33      1.36 o 
  10   1   0      109.62      106.50      3.25 o 
  11   1   0      127.34      123.64      3.65 o 
  12   1   0        5.88        6.53      1.80 o 
  13   1   0      236.05      226.57      5.40 o 
  14   1   0     1191.32     1241.31     26.89 o 
  15   1   0      433.91      455.37     12.87 o 
  16   1   0      358.14      382.13     13.54 o 
  17   1   0       11.63       13.42      5.86 o 
  18   1   0       31.31       32.16      6.28 o 
   0   2   0     2023.35     2118.11     34.10 o 
   1   2   0      882.41      836.55     10.36 o 
   2   2   0     4753.41     4509.33     49.85 o 
   3   2   0    12101.21    11350.52    114.73 o 
   4   2   0     4395.37     4144.92     38.45 o 
   5   2   0      683.10      640.79      8.55 o 
   6   2   0     3748.03     3755.49     44.66 o 
   7   2   0       16.58       35.17      1.86 o 
   8   2   0       94.82      101.39      3.34 o 
   9   2   0     1235.40     1185.89     14.59 o 
  10   2   0       15.65       13.64      1.65 o 
  11   2   0       28.94       28.96      2.22 o 
  12   2   0        9.17        5.67      1.82 o 
  13   2   0      674.09      682.77     11.72 o 
  14   2   0      257.48      267.20      8.34 o 
  15   2   0       14.79       12.29      3.57 o 
  16   2   0        1.91       -3.74      3.74 o 
  17   2   0        8.94        9.84      4.36 o 
  18   2   0       49.87       47.95      6.09 o 
   1   3   0     2250.81     2140.64     28.08 o 
   2   3   0      943.49      869.18     11.39 o 
   3   3   0       34.57       68.60      2.39 o 
   4   3   0      216.18      210.41      4.05 o 
   5   3   0      368.33      394.54      6.10 o 
   6   3   0     1143.43     1186.92     17.84 o 
   7   3   0      407.35      453.01      8.96 o 
   8   3   0     2688.51     2824.50     35.10 o 
   9   3   0      159.91      163.69      4.29 o 
  10   3   0      197.18      235.72      5.12 o 
  11   3   0        0.49       -1.63      1.63 o 
  12   3   0       78.41       73.86      3.05 o 
  13   3   0      295.21      259.87      9.18 o 
  14   3   0        5.65        3.00      3.01 o 
  15   3   0      164.34      140.49      6.83 o 
  16   3   0        1.01        0.50      4.94 o 
  17   3   0       26.24       14.09      6.74 o 
   0   4   0     1405.73     1431.70     35.31 o 
   1   4   0     1758.22     1670.13     27.13 o 
   2   4   0      306.84      264.60      6.03 o 
   3   4   0      234.19      198.94      5.26 o 
   4   4   0      496.65      522.81      8.89 o 
   5   4   0      318.71      297.39      5.47 o 
   6   4   0       33.85       39.22      1.92 o 
   7   4   0     4495.13     4576.15     60.18 o 
   8   4   0       65.85       61.93      3.49 o 
   9   4   0      466.40      426.74      9.98 o 
  10   4   0       42.20       47.98      3.62 o 
  11   4   0      133.05      112.58      4.39 o 
  12   4   0      184.22      179.60      9.89 o 
  13   4   0      336.59      327.51      9.65 o 
  14   4   0      310.01      347.51     14.39 o 
  15   4   0       42.69       51.95     10.78 o 
  16   4   0        4.85        2.17      7.07 o 
  17   4   0       26.84       19.14     11.73 o 
   1   5   0       37.89       46.05      3.01 o 
   2   5   0     1209.01     1331.31     23.59 o 
   3   5   0       40.89       47.88      3.49 o 
   4   5   0       16.70       15.61      2.24 o 
   5   5   0      124.13      142.54      4.48 o 
   6   5   0       53.43       49.74      2.61 o 
   7   5   0      513.26      521.37     12.16 o 
   8   5   0       58.15       76.90      4.06 o 
   9   5   0        3.52        4.23      2.15 o 
  10   5   0       36.64       26.77      3.71 o 
  11   5   0       76.41       89.03      9.57 o 
  12   5   0        0.31       -0.30      3.06 o 
  13   5   0       76.94       59.86      5.71 o 
  14   5   0     1096.90     1062.13     27.37 o 
  15   5   0       39.29       30.16      7.62 o 
  16   5   0        2.83        5.51      5.85 o 
   0   6   0      490.26      560.88     19.51 o 
   1   6   0     1676.87     1726.75     28.51 o 
   2   6   0     2683.64     2731.26     42.25 o 
   3   6   0     1066.81     1108.53     20.07 o 
   4   6   0      627.02      676.62     14.01 o 
   5   6   0      238.80      231.92      5.73 o 
   6   6   0      144.89      142.82      4.06 o 
   7   6   0       95.06      102.61      4.82 o 
   8   6   0        0.00        0.37      2.27 o 
   9   6   0       39.81       42.48      4.07 o 
  10   6   0       54.64       49.52     13.22 o 
  11   6   0      121.42      106.84      8.58 o 
  12   6   0      246.73      255.14     12.55 o 
  13   6   0      167.13      156.09     12.43 o 
  14   6   0      161.78      184.09     10.93 o 
  15   6   0       47.84       49.53     12.95 o 
  16   6   0        0.00       -4.38      6.01 o 
   1   7   0      455.21      483.49     13.32 o 
   2   7   0       55.68       55.19      5.04 o 
   3   7   0      358.70      351.94      7.77 o 
   4   7   0        2.53        3.62      1.95 o 
   5   7   0        4.33        0.00      1.82 o 
   6   7   0       57.77       63.52      3.04 o 
   7   7   0       31.25       33.20      2.56 o 
   8   7   0      896.37      896.16     24.88 o 
   9   7   0      202.37      204.33     11.13 o 
  10   7   0       67.51       59.36      7.62 o 
  11   7   0      153.78      162.82     12.78 o 
  12   7   0        1.42       -0.96      4.91 o 
  13   7   0        2.10        6.55      6.57 o 
  14   7   0      111.22       94.48      9.09 o 
  15   7   0       76.14       92.36     11.81 o 
   0   8   0      139.35      164.88      8.60 o 
   1   8   0      162.91      171.68      6.24 o 
   2   8   0       92.81       94.79      4.86 o 
   3   8   0       68.73       81.62      4.61 o 
   4   8   0       66.85       58.72      4.09 o 
   5   8   0      497.54      516.49     11.12 o 
   6   8   0      797.84      800.09     14.07 o 
   7   8   0     1921.84     1875.29     32.79 o 
   8   8   0       64.92       71.40      8.12 o 
   9   8   0        2.09       -4.59      4.59 o 
  10   8   0        4.53        9.10      5.65 o 
  11   8   0       29.08       34.57      7.26 o 
  12   8   0      120.40      108.84     12.55 o 
  13   8   0        3.26       -6.74      6.74 o 
   1   9   0      326.27      282.92      8.42 o 
   2   9   0      102.72       86.80      5.20 o 
   3   9   0        3.58        1.75      2.75 o 
   4   9   0      229.37      230.77      8.56 o 
   5   9   0        5.33        4.02      3.71 o 
   6   9   0       59.39       65.45      6.33 o 
   7   9   0      119.60      100.74      5.69 o 
   8   9   0      104.69      106.91      9.97 o 
   9   9   0       94.35       82.31      9.57 o 
  10   9   0       70.65       72.97      8.94 o 
  11   9   0      118.32      126.60     13.33 o 
  12   9   0        0.31        1.42      7.07 o 
   0  10   0        2.68       -3.89      3.89 o 
   1  10   0      116.72      112.08      6.18 o 
   2  10   0        0.33       -1.13      4.75 o 
   3  10   0       11.60       14.78      4.61 o 
   4  10   0       22.08       15.14      4.34 o 
   5  10   0        2.82        1.84      3.68 o 
   6  10   0       64.95       68.67      4.61 o 
   7  10   0       27.47       36.14      6.46 o 
   8  10   0       60.59       62.10      8.95 o 
   9  10   0       17.95        0.58     12.10 o 
  10  10   0      131.42      162.55     12.97 o 
   1  11   0       22.07        7.26      8.06 o 
   2  11   0        3.65        5.78      4.55 o 
   3  11   0       65.15       64.77      6.66 o 
   4  11   0      197.87      201.28     10.18 o 
   5  11   0       23.63       29.58      5.26 o 
   6  11   0        6.66        8.55      3.17 o 
   7  11   0        0.36        3.40      6.40 o 
 -18   1   1        0.05        2.69      3.76 o 
 -17   1   1      138.23      144.26      7.96 o 
 -16   1   1        0.08        2.10      3.50 o 
 -15   1   1     1040.99     1016.59     20.75 o 
 -14   1   1       52.21       47.54      4.45 o 
 -13   1   1       85.76       77.98      3.12 o 
 -12   1   1       16.35       12.45      1.62 o 
 -11   1   1      336.89      305.74      5.34 o 
 -10   1   1      238.56      218.36      4.20 o 
  -9   1   1       19.29       30.23      1.73 o 
  -8   1   1     1871.14     1957.87     21.29 o 
  -7   1   1     1829.96     1861.93     20.09 o 
  -6   1   1        0.86        1.08      0.74 o 
  -5   1   1     3152.94     2928.65     30.56 o 
  -4   1   1      127.93      106.96      2.03 o 
  -3   1   1     1591.69     1557.36     20.60 o 
  -2   1   1       10.61       11.70      0.53 o 
  -1   1   1      960.16      884.31     14.36 o 
   0   1   1      452.35      398.42      4.41 o 
   1   1   1      374.24      308.04      4.05 o 
   2   1   1     4533.32     4362.67     35.42 o 
   3   1   1      703.05      668.49      6.37 o 
   4   1   1      236.48      262.76      3.15 o 
   5   1   1      878.56      858.88      8.75 o 
   6   1   1      284.90      250.63      3.92 o 
   7   1   1      565.94      571.44      8.43 o 
   8   1   1      754.97      785.65     11.22 o 
   9   1   1       12.04       22.98      2.01 o 
  10   1   1      127.18      140.13      4.03 o 
  11   1   1      297.22      321.00      6.40 o 
  12   1   1      251.38      254.87      6.49 o 
  13   1   1       13.61       20.31      3.84 o 
  14   1   1        0.26        5.50      3.71 o 
  15   1   1      350.44      410.87     12.83 o 
  16   1   1        0.12       11.09      5.30 o 
  17   1   1       12.33       14.32      5.36 o 
 -18   2   1        7.32        1.34      6.30 o 
 -17   2   1      155.90      154.58     11.74 o 
 -16   2   1      283.97      282.48     10.22 o 
 -15   2   1       97.00       95.40      5.42 o 
 -14   2   1      951.11      964.63     15.70 o 
 -13   2   1       11.51       15.63      2.20 o 
 -12   2   1      169.08      166.14      4.02 o 
 -11   2   1       23.44       22.86      1.80 o 
 -10   2   1      430.60      465.55      6.68 o 
  -9   2   1      122.66      142.34      3.24 o 
  -8   2   1      109.99      108.77      2.54 o 
  -7   2   1      640.59      618.49     10.00 o 
  -6   2   1       23.08       25.64      1.54 o 
  -5   2   1      612.85      566.66      7.01 o 
  -4   2   1      771.28      850.93      9.21 o 
  -3   2   1      740.74      623.49      8.26 o 
  -2   2   1     1457.55     1335.49     14.38 o 
  -1   2   1     9256.27     8948.92     85.31 o 
   0   2   1    23227.27    23788.62    225.73 o 
   1   2   1     7780.16     7567.65     73.07 o 
   2   2   1       90.59       62.39      1.61 o 
   3   2   1      308.53      282.24      3.81 o 
   4   2   1     3141.91     3012.78     28.70 o 
   5   2   1      458.14      430.61      5.34 o 
   6   2   1      274.74      324.71      4.56 o 
   7   2   1     1306.01     1282.60     15.46 o 
   8   2   1       79.61       96.71      2.64 o 
   9   2   1       62.11       64.74      2.83 o 
  10   2   1        1.76       -1.55      1.55 o 
  11   2   1      257.99      241.74      5.20 o 
  12   2   1        0.31        1.75      1.77 o 
  13   2   1      527.92      516.75     11.14 o 
  14   2   1        5.28        1.42      3.14 o 
  15   2   1        0.12        0.30      4.05 o 
  16   2   1       80.96       68.13      7.05 o 
  17   2   1       11.71       12.04      5.16 o 
 -18   3   1        7.20        0.65      9.24 o 
 -17   3   1        1.80        1.81      5.28 o 
 -16   3   1       18.81       13.45      5.94 o 
 -15   3   1      134.45      124.74      9.07 o 
 -14   3   1      394.68      361.82     10.61 o 
 -13   3   1      133.98      128.05      8.63 o 
 -12   3   1        1.75       -0.12      1.78 o 
 -11   3   1       36.10       37.72      2.51 o 
 -10   3   1      627.24      630.29      8.88 o 
  -9   3   1       85.36       95.37      3.70 o 
  -8   3   1     2285.32     2279.25     28.92 o 
  -7   3   1      325.69      339.60      6.28 o 
  -6   3   1        3.58       12.38      1.53 o 
  -5   3   1       43.88       52.86      3.93 o 
  -4   3   1      599.52      631.73     15.36 o 
  -3   3   1       26.89       35.39      1.72 o 
  -2   3   1     5402.71     5376.64     55.48 o 
  -1   3   1      374.23      399.49      5.72 o 
   0   3   1        7.40        6.58      1.79 o 
   1   3   1     8922.65     9165.53     88.64 o 
   2   3   1      162.38      180.97      3.49 o 
   3   3   1     1712.59     1704.02     19.28 o 
   4   3   1      554.69      577.55      7.48 o 
   5   3   1       41.32       60.14      2.18 o 
   6   3   1     5432.45     5507.82     54.04 o 
   7   3   1        7.50        7.30      1.37 o 
   8   3   1       27.25       42.58      2.00 o 
   9   3   1      163.57      156.57      5.80 o 
  10   3   1       45.96       44.74      2.92 o 
  11   3   1      121.29      125.14      4.37 o 
  12   3   1       38.90       44.05      3.47 o 
  13   3   1       69.79       82.20      7.69 o 
  14   3   1        0.84        2.63      3.12 o 
  15   3   1      174.56      150.34      9.56 o 
  16   3   1        0.25       -1.62      4.25 o 
  17   3   1       12.56       11.97      4.87 o 
 -17   4   1        2.42       -0.16      5.76 o 
 -16   4   1        4.53       13.89      6.31 o 
 -15   4   1        7.15       -5.21      5.25 o 
 -14   4   1      492.27      528.79     16.21 o 
 -13   4   1       27.26       31.27      3.51 o 
 -12   4   1       45.83       45.20      3.39 o 
 -11   4   1        1.96        3.15      3.27 o 
 -10   4   1      465.58      485.88     13.01 o 
  -9   4   1      120.60      126.03      5.00 o 
  -8   4   1      119.95      131.29      4.47 o 
  -7   4   1       43.46       51.77      2.97 o 
  -6   4   1       29.33       38.23      2.59 o 
  -5   4   1     1395.17     1384.75     20.34 o 
  -4   4   1     1459.86     1543.37     18.27 o 
  -3   4   1        1.61       -1.10      1.20 o 
  -2   4   1     2464.61     2699.37     31.10 o 
  -1   4   1     1708.21     1856.65     23.61 o 
   0   4   1      126.77      122.06      3.60 o 
   1   4   1      427.03      420.49      7.42 o 
   2   4   1     1392.90     1283.42     16.33 o 
   3   4   1       54.91       44.55      2.55 o 
   4   4   1     4986.03     5026.74     59.90 o 
   5   4   1      145.39      154.60      4.63 o 
   6   4   1     1642.94     1674.26     21.92 o 
   7   4   1     1219.62     1288.29     17.75 o 
   8   4   1      122.98      137.10      5.13 o 
   9   4   1      336.72      312.93      6.64 o 
  10   4   1       40.54       39.42      3.48 o 
  11   4   1        9.11        6.95      2.21 o 
  12   4   1      344.92      323.89      8.71 o 
  13   4   1       12.52       13.52      3.34 o 
  14   4   1      106.59      119.57      6.99 o 
  15   4   1       24.19       25.65      7.39 o 
  16   4   1        0.03        0.73      5.50 o 
 -17   5   1       35.52       29.28     13.12 o 
 -16   5   1       69.00       58.79      9.14 o 
 -15   5   1        7.32        6.86      6.06 o 
 -14   5   1        5.07        6.34      4.67 o 
 -13   5   1        7.69        5.42      3.62 o 
 -12   5   1        2.52        8.33      3.55 o 
 -11   5   1       51.06       48.20      7.00 o 
 -10   5   1       66.55       67.99      6.73 o 
  -9   5   1       91.95       74.89      4.75 o 
  -8   5   1     1906.06     1954.55     34.99 o 
  -7   5   1      634.20      650.13     14.66 o 
  -6   5   1      770.45      709.05     13.74 o 
  -5   5   1      282.59      304.65      5.41 o 
  -4   5   1      463.15      461.23      8.61 o 
  -3   5   1      725.91      729.61     12.12 o 
  -2   5   1     1533.46     1514.55     21.92 o 
  -1   5   1     2627.17     2621.68     36.64 o 
   0   5   1      842.54      929.81     13.81 o 
   1   5   1      703.93      823.70     13.03 o 
   2   5   1      546.98      542.19      9.46 o 
   3   5   1      210.85      199.48      5.29 o 
   4   5   1      115.04      101.87      4.26 o 
   5   5   1       88.24       90.71      3.62 o 
   6   5   1      221.06      210.31      5.32 o 
   7   5   1      126.74      109.06      4.84 o 
   8   5   1      569.59      617.71     10.44 o 
   9   5   1       12.42       14.84      4.06 o 
  10   5   1       35.11       39.61      3.41 o 
  11   5   1        8.20        3.95      3.54 o 
  12   5   1       23.00       19.65      4.25 o 
  13   5   1       70.54       47.57      6.72 o 
  14   5   1       21.87       20.03      7.24 o 
  15   5   1        6.41       -0.58      6.12 o 
  16   5   1       62.16       63.19     10.44 o 
 -16   6   1       34.67       25.65      8.20 o 
 -15   6   1        0.33       -1.57      6.09 o 
 -14   6   1        2.37       -2.72      4.64 o 
 -13   6   1       14.65       18.27      6.72 o 
 -12   6   1       17.21       14.74      5.45 o 
 -11   6   1        0.01       -1.31      4.00 o 
 -10   6   1       75.14       86.40      8.89 o 
  -9   6   1      107.74      113.95      4.97 o 
  -8   6   1       14.81       14.38      2.92 o 
  -7   6   1      480.54      526.12     15.07 o 
  -6   6   1      735.96      767.62     15.64 o 
  -5   6   1       79.70       79.58      3.60 o 
  -4   6   1      142.79      148.35      8.36 o 
  -3   6   1       85.77       81.23      3.84 o 
  -2   6   1      239.89      274.91      6.92 o 
  -1   6   1       45.92       36.96      4.29 o 
   0   6   1     1132.10     1079.10     17.43 o 
   1   6   1      152.38      149.58      5.75 o 
   2   6   1        7.35       11.39      2.34 o 
   3   6   1      203.09      178.90      5.84 o 
   4   6   1       12.33       14.38      2.56 o 
   5   6   1      297.11      271.94      7.39 o 
   6   6   1      998.79     1029.70     15.67 o 
   7   6   1      193.14      183.19      6.49 o 
   8   6   1       81.43       82.56      5.62 o 
   9   6   1       14.57       12.09      3.28 o 
  10   6   1        6.30       10.42      4.69 o 
  11   6   1      311.96      279.70     10.96 o 
  12   6   1        0.97        5.54      4.39 o 
  13   6   1       14.40       10.10      5.92 o 
  14   6   1       28.49       21.84      6.30 o 
  15   6   1       33.71       33.07      8.87 o 
 -15   7   1       38.52       27.77      8.30 o 
 -14   7   1       60.50       78.60     17.02 o 
 -13   7   1        1.70       -5.36      5.36 o 
 -12   7   1       44.75       44.76      9.73 o 
 -11   7   1      170.94      179.62     10.89 o 
 -10   7   1     1319.11     1321.40     33.00 o 
  -9   7   1      990.13      980.85     26.38 o 
  -8   7   1      278.35      331.00     13.66 o 
  -7   7   1      203.74      207.86      7.64 o 
  -6   7   1      109.77       99.69      3.89 o 
  -5   7   1        9.12        9.44      2.16 o 
  -4   7   1       95.34      109.69      4.66 o 
  -3   7   1       74.64       70.99      4.74 o 
  -2   7   1       80.01       73.79      4.12 o 
  -1   7   1       75.70       76.89      4.64 o 
   0   7   1       10.13        8.91      2.68 o 
   1   7   1        6.97        4.85      2.54 o 
   2   7   1        0.75        1.14      2.34 o 
   3   7   1      131.77      122.63      5.86 o 
   4   7   1      618.74      663.07     13.16 o 
   5   7   1      674.98      660.34     13.25 o 
   6   7   1      370.43      402.48     12.12 o 
   7   7   1       61.00       66.87      4.71 o 
   8   7   1       19.58       21.75      2.56 o 
   9   7   1       31.64       31.92      6.27 o 
  10   7   1      577.74      593.68     20.08 o 
  11   7   1       25.69       34.25      6.65 o 
  12   7   1        2.23        7.34      5.82 o 
  13   7   1       84.72      122.07     12.81 o 
  14   7   1        0.97        2.72      8.06 o 
 -14   8   1       25.54       23.49      8.11 o 
 -13   8   1        5.36       10.83      7.25 o 
 -12   8   1       81.09       80.73     10.61 o 
 -11   8   1      434.32      432.32     17.35 o 
 -10   8   1        1.69        5.58      5.16 o 
  -9   8   1       93.20       96.71      8.91 o 
  -8   8   1      188.79      181.21     11.08 o 
  -7   8   1        3.31        4.07      5.06 o 
  -6   8   1      229.91      220.97      5.76 o 
  -5   8   1      259.90      268.70      7.50 o 
  -4   8   1      187.78      193.14      8.15 o 
  -3   8   1      351.82      369.25     10.03 o 
  -2   8   1       27.25       21.58      3.52 o 
  -1   8   1        3.94        0.88      2.57 o 
   0   8   1      128.16      118.12      5.98 o 
   1   8   1        0.07        1.65      2.53 o 
   2   8   1        0.09        0.83      2.68 o 
   3   8   1       84.85       80.43      5.51 o 
   4   8   1        2.51        3.79      3.04 o 
   5   8   1     1091.02     1072.74     21.18 o 
   6   8   1      375.93      373.81     15.59 o 
   7   8   1        0.71        1.62      2.58 o 
   8   8   1       95.92       92.05      6.62 o 
   9   8   1        7.27       -2.32      4.38 o 
  10   8   1       23.29       24.02      6.90 o 
  11   8   1        1.60       -2.15      5.20 o 
  12   8   1       41.78       30.51      9.20 o 
  13   8   1       14.89       21.33      8.59 o 
 -12   9   1      134.37      143.70     14.59 o 
 -11   9   1       17.64       22.92      7.99 o 
 -10   9   1        0.01        0.27      5.09 o 
  -9   9   1       43.58       47.08      7.55 o 
  -8   9   1        0.89        3.51      4.81 o 
  -7   9   1       19.24       11.61      5.42 o 
  -6   9   1       81.02       90.10      4.31 o 
  -5   9   1      219.69      244.30     11.96 o 
  -4   9   1      288.47      255.19      9.85 o 
  -3   9   1      103.76       95.80      5.86 o 
  -2   9   1      192.42      197.58      7.91 o 
  -1   9   1      397.59      400.82     12.65 o 
   0   9   1        0.15       -2.93      3.10 o 
   1   9   1       49.86       56.93      5.14 o 
   2   9   1        7.08        4.94      3.24 o 
   3   9   1      114.26       84.43      6.05 o 
   4   9   1      334.20      327.78     10.27 o 
   5   9   1      130.42      139.11      7.75 o 
   6   9   1       89.98      107.26      9.03 o 
   7   9   1        2.18        6.09      2.84 o 
   8   9   1        0.01       -2.18      2.73 o 
   9   9   1      142.31      148.08     11.62 o 
  10   9   1       47.33       67.34     14.62 o 
  11   9   1        6.82        1.57     10.00 o 
 -10  10   1        0.01       -6.55      6.55 o 
  -9  10   1       54.26       70.63      9.05 o 
  -8  10   1       27.58       15.89      6.29 o 
  -7  10   1       38.65       44.41      7.78 o 
  -6  10   1       24.73       19.08      2.73 o 
  -5  10   1        0.67       -1.30      3.28 o 
  -4  10   1       67.74       63.81      7.04 o 
  -3  10   1       29.86       30.38      4.99 o 
  -2  10   1      228.99      214.98     10.60 o 
  -1  10   1        0.18       -1.23      3.04 o 
   0  10   1      179.28      206.20      7.81 o 
   1  10   1        2.48        1.53      3.00 o 
   2  10   1       16.15       14.80      3.57 o 
   3  10   1        0.39        6.41      4.05 o 
   4  10   1      433.46      468.37     14.66 o 
   5  10   1      134.44      114.93      7.70 o 
   6  10   1       34.58       33.13      8.05 o 
   7  10   1        8.26        7.22      2.96 o 
   8  10   1        0.28        4.92      5.61 o 
   9  10   1       15.42        7.21      6.29 o 
  -7  11   1       37.06       20.86      8.43 o 
  -6  11   1      188.15      200.27     10.98 o 
  -5  11   1       10.28       10.46      7.81 o 
  -4  11   1        7.23        2.38      4.17 o 
  -3  11   1       20.54        6.31      4.62 o 
  -2  11   1       79.51       86.37      7.35 o 
  -1  11   1       71.41       62.71      8.84 o 
   0  11   1       23.11       16.42      5.75 o 
   1  11   1       68.30       45.09      7.01 o 
   2  11   1       75.19       75.64      8.34 o 
   3  11   1        8.92        3.12      5.28 o 
   4  11   1       12.22        4.26      4.81 o 
   5  11   1       60.23       66.77      6.83 o 
   6  11   1       19.97       28.32      4.13 o 
 -19   0   2      200.30      173.59     17.94 o 
 -18   0   2        2.82        4.47      6.04 o 
 -17   0   2      147.25      154.91      8.73 o 
 -16   0   2       17.02       31.39      8.57 o 
 -15   0   2     1617.68     1612.90     64.62 o 
 -14   0   2       58.04       54.53      4.68 o 
 -13   0   2     3077.26     2958.55     59.32 o 
 -12   0   2       96.00       91.72      5.02 o 
 -11   0   2      548.30      500.96     12.53 o 
 -10   0   2      900.32     1064.40     24.28 o 
  -9   0   2      273.12      318.02      6.54 o 
  -8   0   2      161.36      167.94      4.77 o 
  -7   0   2    12618.39    12758.58    193.57 o 
  -6   0   2      809.66      850.83     17.20 o 
  -5   0   2        1.35        4.10      0.77 o 
  -4   0   2    43954.28    48704.46   2275.32 o 
  -3   0   2        8.98       -1.36      1.36 o 
  -2   0   2     1382.66     1273.59     20.48 o 
  -1   0   2     2035.74     1665.89     23.26 o 
   0   0   2    11247.42    11276.33    138.74 o 
   1   0   2    49972.48    55521.81    624.68 o 
   2   0   2      117.10      132.65      2.80 o 
   3   0   2     6433.51     5880.92     62.41 o 
   4   0   2      444.88      471.10      6.86 o 
   5   0   2     8491.44     8112.82     91.21 o 
   6   0   2     1152.57     1188.34     15.78 o 
   7   0   2     6806.88     6811.56     77.54 o 
   8   0   2     2315.09     2293.00     28.93 o 
   9   0   2       67.67       65.13      3.22 o 
  10   0   2     1027.33     1052.69     30.53 o 
  11   0   2        1.03        1.24      2.52 o 
  12   0   2      327.99      359.46     10.89 o 
  13   0   2       38.82       54.59     11.17 o 
  14   0   2      343.75      321.17     23.21 o 
  15   0   2       39.13       55.02     12.68 o 
  16   0   2      176.78      190.55     20.60 o 
  17   0   2      139.87      142.78     12.29 o 
 -19   1   2        3.64        7.54      4.19 o 
 -18   1   2       65.95       74.24     12.88 o 
 -17   1   2      266.66      295.11     22.09 o 
 -16   1   2      225.46      223.81     12.45 o 
 -15   1   2       31.02       27.42      3.53 o 
 -14   1   2     1683.34     1653.06     31.55 o 
 -13   1   2       35.72       35.08      2.98 o 
 -12   1   2       30.47       28.48      2.13 o 
 -11   1   2      117.41      130.00      3.74 o 
 -10   1   2      195.31      154.75      3.82 o 
  -9   1   2       95.21      103.81      4.14 o 
  -8   1   2     1069.20     1148.52     15.67 o 
  -7   1   2      232.04      208.69      4.62 o 
  -6   1   2      185.89      189.37      5.06 o 
  -5   1   2     3491.02     3460.12     62.67 o 
  -4   1   2      455.67      523.02     11.57 o 
  -3   1   2       19.15       33.82      3.19 o 
  -2   1   2     4291.62     4044.55     40.11 o 
  -1   1   2     4625.25     4668.97     45.26 o 
   0   1   2     4534.42     4175.74     35.36 o 
   1   1   2     1089.98     1129.92     11.44 o 
   2   1   2     1858.76     1616.97     13.97 o 
   3   1   2     6880.76     6143.40     47.63 o 
   4   1   2     2291.55     2388.19     19.59 o 
   5   1   2      753.84      778.38      7.81 o 
   6   1   2      126.55      135.80      2.92 o 
   7   1   2      587.11      652.29      7.62 o 
   8   1   2      169.57      185.15      4.86 o 
   9   1   2      171.98      186.04      4.52 o 
  10   1   2      938.15      933.95     13.09 o 
  11   1   2       22.10       29.61      2.69 o 
  12   1   2       97.81      103.88      4.16 o 
  13   1   2      194.83      184.09      6.67 o 
  14   1   2      261.19      267.71     13.02 o 
  15   1   2      493.14      480.66     18.81 o 
  16   1   2       91.69       84.04      8.32 o 
  17   1   2       23.15       19.49      5.84 o 
 -18   2   2        0.20        4.51      5.56 o 
 -17   2   2       16.15       18.89      7.64 o 
 -16   2   2       74.61       86.16      8.49 o 
 -15   2   2       16.61        9.77      5.16 o 
 -14   2   2      127.65      126.35      4.98 o 
 -13   2   2       15.75       17.15      2.17 o 
 -12   2   2        3.38        2.35      1.54 o 
 -11   2   2     1145.94     1141.53     15.74 o 
 -10   2   2      470.14      447.08      7.53 o 
  -9   2   2      288.20      309.11      6.29 o 
  -8   2   2     1248.53     1277.94     20.09 o 
  -7   2   2     7607.68     7474.38     94.35 o 
  -6   2   2       32.05       16.52      1.36 o 
  -5   2   2     1558.91     1516.56     22.63 o 
  -4   2   2      445.52      460.39      7.39 o 
  -3   2   2       99.01      112.36      2.29 o 
  -2   2   2    12938.58    13333.97    127.70 o 
  -1   2   2    28938.94    29890.96    259.14 o 
   0   2   2    10640.85    10262.75     86.02 o 
   1   2   2     3321.58     3328.30     30.32 o 
   2   2   2    11046.93    10927.27     95.34 o 
   3   2   2     5420.69     5046.02     41.39 o 
   4   2   2      142.69      148.39      3.06 o 
   5   2   2       17.91       11.26      1.30 o 
   6   2   2     3941.95     3773.45     32.71 o 
   7   2   2     3443.93     3457.53     33.98 o 
   8   2   2       86.78       89.21      2.84 o 
   9   2   2      383.39      364.22      7.66 o 
  10   2   2      625.38      651.47      9.74 o 
  11   2   2      326.16      307.55      6.97 o 
  12   2   2      101.95       96.57      4.26 o 
  13   2   2       75.06       67.06      4.66 o 
  14   2   2       38.17       40.00      4.66 o 
  15   2   2       16.83       16.14      5.51 o 
  16   2   2       12.28       29.75      6.04 o 
  17   2   2       30.65       27.60      9.20 o 
 -18   3   2        2.20       -1.13     14.20 o 
 -17   3   2       21.00       26.33      8.51 o 
 -16   3   2       25.89       15.16      5.84 o 
 -15   3   2       25.29       24.70      6.94 o 
 -14   3   2       23.17       14.79      3.01 o 
 -13   3   2      260.82      270.81      6.97 o 
 -12   3   2      131.52      123.52      4.21 o 
 -11   3   2       14.09       13.64      2.05 o 
 -10   3   2       14.87       16.22      2.47 o 
  -9   3   2     1177.96     1184.27     17.76 o 
  -8   3   2      186.23      248.00      7.26 o 
  -7   3   2     2187.50     2359.65     31.85 o 
  -6   3   2     1299.98     1276.61     18.18 o 
  -5   3   2       55.69       69.02      2.56 o 
  -4   3   2      620.54      601.04      8.59 o 
  -3   3   2      986.70      891.93     11.30 o 
  -2   3   2      700.66      740.16      8.52 o 
  -1   3   2      861.92      904.68      9.78 o 
   0   3   2     6818.75     6555.97     60.58 o 
   1   3   2    14078.06    14485.01    139.15 o 
   2   3   2      335.74      367.79      5.89 o 
   3   3   2        3.82        3.95      1.11 o 
   4   3   2        0.18       -1.05      1.05 o 
   5   3   2      464.90      397.60      6.44 o 
   6   3   2        0.88       -1.18      1.32 o 
   7   3   2       77.39       70.29      2.86 o 
   8   3   2     1179.95     1227.39     14.53 o 
   9   3   2      525.16      523.12      8.96 o 
  10   3   2       68.42       71.78      3.11 o 
  11   3   2      133.49      131.90      4.80 o 
  12   3   2       14.33       14.42      3.22 o 
  13   3   2        1.03       -3.01      3.01 o 
  14   3   2        3.46        3.65      3.38 o 
  15   3   2       12.39       18.02      7.07 o 
  16   3   2       14.61       10.63      5.36 o 
 -18   4   2       11.94        6.23     10.65 o 
 -17   4   2        6.19        0.53      5.12 o 
 -16   4   2       42.54       70.72      8.43 o 
 -15   4   2        6.00        2.75      4.70 o 
 -14   4   2       57.73       47.44      5.43 o 
 -13   4   2       17.29       27.18      3.14 o 
 -12   4   2        1.59       -2.06      2.06 o 
 -11   4   2      605.30      604.05     15.96 o 
 -10   4   2       83.06       75.52      4.21 o 
  -9   4   2      279.88      275.84      8.03 o 
  -8   4   2        3.07        2.42      1.34 o 
  -7   4   2      187.37      204.21      4.71 o 
  -6   4   2      485.22      546.31      9.69 o 
  -5   4   2      331.81      317.74      7.42 o 
  -4   4   2       93.21       73.70      3.49 o 
  -3   4   2      633.71      639.42      9.58 o 
  -2   4   2      533.65      538.21      8.57 o 
  -1   4   2      675.76      652.56     14.72 o 
   0   4   2     4341.02     4311.73     48.23 o 
   1   4   2     1264.30     1264.17     16.20 o 
   2   4   2      491.24      502.06      8.13 o 
   3   4   2      924.09      939.14     13.90 o 
   4   4   2      458.56      433.89      7.58 o 
   5   4   2       12.60       11.71      1.74 o 
   6   4   2        0.06       -0.49      1.44 o 
   7   4   2      265.55      280.22      5.99 o 
   8   4   2       21.67       17.25      2.11 o 
   9   4   2       36.19       33.41      2.35 o 
  10   4   2       28.43       25.92      2.35 o 
  11   4   2        8.21        8.39      2.63 o 
  12   4   2      413.38      432.26     10.69 o 
  13   4   2        3.53        1.98      3.35 o 
  14   4   2       33.82       39.68      5.46 o 
  15   4   2        0.40       -1.24      4.50 o 
  16   4   2       30.34       33.24      6.38 o 
 -17   5   2        0.49       -3.22     11.41 o 
 -16   5   2       85.51       83.23      9.59 o 
 -15   5   2       86.98       69.15      8.67 o 
 -14   5   2      179.19      146.13      9.13 o 
 -13   5   2      137.80      121.34      9.69 o 
 -12   5   2       26.61       24.01      4.46 o 
 -11   5   2       60.87       66.77      5.08 o 
 -10   5   2       89.10       88.06      5.37 o 
  -9   5   2      527.39      531.22     11.01 o 
  -8   5   2       48.79       46.69      3.32 o 
  -7   5   2      313.26      330.02      9.07 o 
  -6   5   2       13.79       15.49      2.66 o 
  -5   5   2      441.01      398.05      8.99 o 
  -4   5   2      460.77      511.19      8.98 o 
  -3   5   2     1567.28     1536.32     21.97 o 
  -2   5   2      194.47      163.84      4.78 o 
  -1   5   2     1842.00     1856.16     26.22 o 
   0   5   2      314.64      337.98      6.91 o 
   1   5   2      516.14      542.13      8.88 o 
   2   5   2      114.23       92.47      3.74 o 
   3   5   2      240.41      217.96      5.67 o 
   4   5   2      156.00      160.40      6.41 o 
   5   5   2      292.81      259.90      6.28 o 
   6   5   2       48.74       44.67      3.00 o 
   7   5   2       12.08        9.10      2.18 o 
   8   5   2      206.74      217.29      5.98 o 
   9   5   2        8.71        5.05      1.99 o 
  10   5   2        0.59        1.50      2.58 o 
  11   5   2      174.57      186.07      7.97 o 
  12   5   2      140.56      128.11      7.06 o 
  13   5   2        0.00       -4.17      4.17 o 
  14   5   2      480.12      405.47     26.20 o 
  15   5   2       33.88       43.34      9.51 o 
 -16   6   2       67.85       61.08      9.60 o 
 -15   6   2        0.26       -1.75      5.62 o 
 -14   6   2       28.99       23.07      8.61 o 
 -13   6   2       10.58       16.66     12.44 o 
 -12   6   2        0.17        2.48      4.90 o 
 -11   6   2        7.31        1.85      3.29 o 
 -10   6   2      322.64      334.62     17.05 o 
  -9   6   2        1.28        2.34      1.96 o 
  -8   6   2      210.72      189.88      7.30 o 
  -7   6   2      238.74      243.41     12.83 o 
  -6   6   2      217.58      237.03      7.26 o 
  -5   6   2        0.38       -0.07      2.10 o 
  -4   6   2      320.75      318.46      7.08 o 
  -3   6   2       27.44       22.93      2.52 o 
  -2   6   2      315.55      329.39      7.60 o 
  -1   6   2     2405.99     2647.45     36.61 o 
   0   6   2      539.22      622.12     10.90 o 
   1   6   2      177.85      188.41      6.44 o 
   2   6   2      307.24      308.48      8.46 o 
   3   6   2      697.58      694.28     15.43 o 
   4   6   2       55.72       57.69      3.85 o 
   5   6   2        0.08        1.26      3.47 o 
   6   6   2      106.13      115.74      4.61 o 
   7   6   2      646.37      674.69     16.53 o 
   8   6   2        0.11        0.17      2.02 o 
   9   6   2      126.91      123.83      7.35 o 
  10   6   2       63.95       84.45     10.16 o 
  11   6   2      431.50      487.31     19.11 o 
  12   6   2       26.27       31.78      4.91 o 
  13   6   2      600.36      631.82     21.01 o 
  14   6   2       27.90       33.08      8.66 o 
 -15   7   2       70.01       63.09      9.76 o 
 -14   7   2      153.29      139.45     12.11 o 
 -13   7   2       27.35       47.99     14.37 o 
 -12   7   2        0.12       -4.66      5.17 o 
 -11   7   2        6.18       -0.55      4.35 o 
 -10   7   2      582.30      584.73     18.80 o 
  -9   7   2      704.89      663.40     20.18 o 
  -8   7   2      198.17      184.51      7.07 o 
  -7   7   2      625.11      628.06     13.85 o 
  -6   7   2       99.60      108.94      5.55 o 
  -5   7   2       23.71       28.69      2.48 o 
  -4   7   2      226.94      209.99      9.20 o 
  -3   7   2        9.41        5.11      2.12 o 
  -2   7   2      723.61      701.01     13.08 o 
  -1   7   2      452.68      454.10     10.90 o 
   0   7   2       38.12       36.17      4.41 o 
   1   7   2        6.55       14.51      2.91 o 
   2   7   2        5.14        4.19      2.56 o 
   3   7   2       55.59       55.67      4.46 o 
   4   7   2      117.45      120.60      6.06 o 
   5   7   2       85.87       95.12      5.66 o 
   6   7   2        5.73        2.84      2.54 o 
   7   7   2      157.85      154.55      6.67 o 
   8   7   2      566.40      572.00     14.69 o 
   9   7   2       35.60       40.75      4.23 o 
  10   7   2      512.93      539.54     19.61 o 
  11   7   2       23.25       18.86      6.24 o 
  12   7   2       20.20        6.84      8.86 o 
  13   7   2       82.74       87.12      9.29 o 
 -14   8   2        1.05       -3.76      6.57 o 
 -13   8   2        3.01        0.31      6.10 o 
 -12   8   2       16.64       16.60      7.05 o 
 -11   8   2        7.11       13.58      6.18 o 
 -10   8   2       86.96       90.42     12.39 o 
  -9   8   2       19.03       22.74      5.91 o 
  -8   8   2       13.45       19.26      5.43 o 
  -7   8   2      228.25      223.72     11.93 o 
  -6   8   2     1823.54     1796.22     41.63 o 
  -5   8   2      913.41      919.07     15.96 o 
  -4   8   2      299.88      301.19      9.13 o 
  -3   8   2        1.50       -1.16      2.12 o 
  -2   8   2      143.96      137.50      6.25 o 
  -1   8   2       41.40       43.07      4.22 o 
   0   8   2      285.76      311.84      9.49 o 
   1   8   2        0.64        0.04      2.65 o 
   2   8   2      123.18      110.60      6.12 o 
   3   8   2       55.11       52.09      5.47 o 
   4   8   2      272.59      258.31      9.05 o 
   5   8   2      490.03      511.78     13.32 o 
   6   8   2      332.16      361.24     10.53 o 
   7   8   2      631.89      640.06     16.46 o 
   8   8   2       74.35       73.56      6.96 o 
   9   8   2       34.30       40.16      4.21 o 
  10   8   2        1.02        2.57      5.02 o 
  11   8   2      117.84      125.93     11.15 o 
  12   8   2        1.13       -5.50      5.50 o 
 -12   9   2        0.17        1.16      9.75 o 
 -11   9   2       14.02       13.49      6.88 o 
 -10   9   2        0.02       -4.50      4.50 o 
  -9   9   2       36.05       15.05      6.68 o 
  -8   9   2       46.52       42.96      7.21 o 
  -7   9   2      146.76      152.41     28.79 o 
  -6   9   2      212.74      196.24     11.82 o 
  -5   9   2      156.02      146.15      8.76 o 
  -4   9   2        1.05       -3.23      3.23 o 
  -3   9   2      397.28      437.27     11.69 o 
  -2   9   2      175.38      183.95     11.06 o 
  -1   9   2        5.73        7.09      3.18 o 
   0   9   2        0.05       -2.85      2.85 o 
   1   9   2        0.96        1.28      2.97 o 
   2   9   2        6.59        3.78      3.30 o 
   3   9   2        5.80        4.39      3.49 o 
   4   9   2        6.71        4.46      4.27 o 
   5   9   2        0.14       -0.92      5.06 o 
   6   9   2       29.69       27.08      5.05 o 
   7   9   2      505.34      494.58     14.49 o 
   8   9   2       13.56        4.57      2.95 o 
   9   9   2        6.60        8.83      3.06 o 
  10   9   2      106.00      118.50     14.08 o 
  11   9   2       23.55        7.06      8.42 o 
 -10  10   2      145.13      192.95     16.03 o 
  -9  10   2       23.72       30.87      8.97 o 
  -8  10   2       85.93       83.96      9.78 o 
  -7  10   2       19.26        7.49      5.73 o 
  -6  10   2        0.27       -1.51      4.91 o 
  -5  10   2        0.12        2.81      3.21 o 
  -4  10   2      126.47      111.29     10.45 o 
  -3  10   2        0.41       -1.13      3.57 o 
  -2  10   2        0.81       -2.00      5.28 o 
  -1  10   2      130.72       86.22      7.12 o 
   0  10   2      102.37       75.82      6.06 o 
   1  10   2       54.81       46.10      5.29 o 
   2  10   2      226.78      262.61     10.15 o 
   3  10   2       45.98       61.69      8.59 o 
   4  10   2        1.38       -1.44      5.02 o 
   5  10   2      128.44      133.94     15.56 o 
   6  10   2       30.86       23.75      4.19 o 
   7  10   2       31.92       35.32      4.23 o 
   8  10   2       37.16       32.60      3.78 o 
  -7  11   2        7.43       -1.90      5.80 o 
  -6  11   2        0.07        0.56      6.76 o 
  -5  11   2        0.12       -0.67      3.16 o 
  -4  11   2       50.68       52.13      6.28 o 
  -3  11   2      328.22      310.65     24.91 o 
  -2  11   2      284.19      273.10     11.72 o 
  -1  11   2        7.98        6.04      5.87 o 
   0  11   2       13.65       21.17      6.02 o 
   1  11   2        2.21        3.17      9.70 o 
   2  11   2      156.49      137.55     10.46 o 
   3  11   2      193.04      154.95     10.73 o 
   4  11   2      137.99      144.43     10.33 o 
   5  11   2       26.77       25.78      5.54 o 
 -19   1   3       38.62       39.67     14.64 o 
 -18   1   3        0.01        0.11      2.91 o 
 -17   1   3       43.96       46.01      4.58 o 
 -16   1   3       20.82       30.16      5.94 o 
 -15   1   3      383.52      421.63     23.02 o 
 -14   1   3     1858.31     1808.08     28.60 o 
 -13   1   3      362.46      347.71      6.84 o 
 -12   1   3        8.81       12.04      1.85 o 
 -11   1   3      124.36      113.53      3.99 o 
 -10   1   3     1936.08     2037.39     27.12 o 
  -9   1   3       95.16      100.29      4.79 o 
  -8   1   3     2385.43     2435.25     46.76 o 
  -7   1   3       22.85       15.29      2.40 o 
  -6   1   3      251.24      273.92      6.05 o 
  -5   1   3     1247.47     1249.45     20.28 o 
  -4   1   3      839.04      877.77     13.30 o 
  -3   1   3      388.57      417.92      4.86 o 
  -2   1   3        2.51        4.36      0.64 o 
  -1   1   3      282.75      291.84      3.63 o 
   0   1   3        8.57        6.22      0.94 o 
   1   1   3      621.06      498.37      5.78 o 
   2   1   3      575.60      530.23      5.74 o 
   3   1   3      623.10      569.66      6.23 o 
   4   1   3     1174.94     1140.02     11.20 o 
   5   1   3        4.71        9.71      1.23 o 
   6   1   3      470.62      462.93      5.80 o 
   7   1   3       49.42       47.29      2.01 o 
   8   1   3      120.09      111.41      3.10 o 
   9   1   3       42.01       41.27      2.92 o 
  10   1   3        0.30        0.17      1.88 o 
  11   1   3       20.86       18.65      2.44 o 
  12   1   3       78.61       89.07      4.41 o 
  13   1   3       52.78       59.37      5.54 o 
  14   1   3       22.71       23.24      4.87 o 
  15   1   3       57.92       57.19      7.37 o 
  16   1   3        2.35       13.80      5.63 o 
 -19   2   3        2.88        7.81      5.91 o 
 -18   2   3       33.81       39.52      7.17 o 
 -17   2   3        0.14       -4.38      5.37 o 
 -16   2   3      260.12      268.31     13.27 o 
 -15   2   3     1549.97     1552.49     50.29 o 
 -14   2   3      901.17      852.60     14.58 o 
 -13   2   3      189.15      156.40      4.66 o 
 -12   2   3      213.50      202.30      8.54 o 
 -11   2   3       86.12       80.76      3.01 o 
 -10   2   3        8.55        9.53      1.56 o 
  -9   2   3      578.09      620.95     14.31 o 
  -8   2   3     1394.49     1527.28     20.80 o 
  -7   2   3     3456.59     3511.41     45.43 o 
  -6   2   3     2697.14     2737.07     51.50 o 
  -5   2   3      544.25      538.32      9.64 o 
  -4   2   3     7773.25     7798.48     98.34 o 
  -3   2   3      384.21      398.30      5.06 o 
  -2   2   3     2040.68     1954.90     19.05 o 
  -1   2   3     6360.17     5979.49     50.69 o 
   0   2   3     2036.08     1980.75     17.92 o 
   1   2   3     2348.85     2252.99     20.45 o 
   2   2   3      168.56      165.47      3.14 o 
   3   2   3     5993.54     6235.35     52.98 o 
   4   2   3     1099.91     1028.80     10.98 o 
   5   2   3      202.22      230.57      4.25 o 
   6   2   3      762.78      816.47      9.89 o 
   7   2   3      404.13      438.19      6.57 o 
   8   2   3        0.11        1.25      1.43 o 
   9   2   3      105.00      103.45      3.55 o 
  10   2   3      192.85      214.63      5.39 o 
  11   2   3        7.64       10.12      2.24 o 
  12   2   3       79.21       78.45      6.54 o 
  13   2   3      219.01      213.58      8.33 o 
  14   2   3       13.60        7.14      4.35 o 
  15   2   3       67.78       59.93      7.61 o 
  16   2   3       30.53       26.01      6.56 o 
 -18   3   3      113.04      104.24      9.82 o 
 -17   3   3       20.86        8.79      5.12 o 
 -16   3   3        3.29       -0.86      4.39 o 
 -15   3   3      333.34      300.94     23.66 o 
 -14   3   3        0.89       -0.76      2.30 o 
 -13   3   3       44.31       40.74      2.71 o 
 -12   3   3       32.64       32.61      2.36 o 
 -11   3   3      177.14      186.52      5.15 o 
 -10   3   3       12.72        9.51      2.07 o 
  -9   3   3      281.93      283.37      5.94 o 
  -8   3   3        1.28       -1.51      1.51 o 
  -7   3   3      566.24      671.42     11.92 o 
  -6   3   3      160.10      192.32      8.23 o 
  -5   3   3     6651.53     6754.18     86.04 o 
  -4   3   3       27.84       23.76      1.42 o 
  -3   3   3     1178.75     1125.44     14.83 o 
  -2   3   3       28.63       32.44      1.51 o 
  -1   3   3     7491.29     7671.98     77.78 o 
   0   3   3      922.91      906.58     10.14 o 
   1   3   3     1834.68     1680.53     18.07 o 
   2   3   3     2492.65     2593.40     28.52 o 
   3   3   3        0.58        0.01      1.31 o 
   4   3   3      814.40      810.99     10.16 o 
   5   3   3      452.40      424.55      6.94 o 
   6   3   3      114.19      144.24      3.74 o 
   7   3   3       80.57       77.57      3.17 o 
   8   3   3     1006.90      957.08     12.38 o 
   9   3   3      434.86      470.59      7.78 o 
  10   3   3      385.36      385.63      7.06 o 
  11   3   3       49.55       47.81      3.34 o 
  12   3   3      185.51      180.90      7.04 o 
  13   3   3        0.04        2.31      3.44 o 
  14   3   3      108.42       92.00      7.12 o 
  15   3   3       58.10       45.01      7.18 o 
  16   3   3        1.11        7.65      5.50 o 
 -18   4   3        7.98       -5.27      5.61 o 
 -17   4   3       22.78       25.35      6.70 o 
 -16   4   3       66.09       65.25     12.33 o 
 -15   4   3       42.11       39.31      6.63 o 
 -14   4   3      135.19      131.31      6.11 o 
 -13   4   3      565.92      562.66     11.93 o 
 -12   4   3      100.74      101.42      4.87 o 
 -11   4   3      411.10      387.92     10.93 o 
 -10   4   3      171.28      178.91      5.92 o 
  -9   4   3       90.22       92.27      4.18 o 
  -8   4   3        5.40        9.35      1.89 o 
  -7   4   3      750.62      806.25     14.57 o 
  -6   4   3     1561.30     1575.88     22.50 o 
  -5   4   3     1499.72     1590.95     22.74 o 
  -4   4   3       38.23       32.62      2.23 o 
  -3   4   3        0.16       -0.44      0.94 o 
  -2   4   3      184.13      192.68      3.97 o 
  -1   4   3     5141.95     5458.54     59.57 o 
   0   4   3     2311.27     2316.31     27.01 o 
   1   4   3     1575.80     1706.58     20.05 o 
   2   4   3      409.26      379.39      6.77 o 
   3   4   3        0.42       -0.43      1.33 o 
   4   4   3      345.24      336.53      6.27 o 
   5   4   3       24.69       15.46      2.04 o 
   6   4   3      282.57      280.94      6.54 o 
   7   4   3       82.20       84.04      3.47 o 
   8   4   3       30.77       36.56      3.40 o 
   9   4   3      158.98      173.99      4.72 o 
  10   4   3      295.21      291.04      8.22 o 
  11   4   3      289.43      281.84      9.02 o 
  12   4   3      179.97      179.17      7.27 o 
  13   4   3      223.62      247.54     10.44 o 
  14   4   3       56.13       54.93      6.18 o 
  15   4   3       35.90       41.84      9.18 o 
 -17   5   3       70.71       65.18     15.01 o 
 -16   5   3       15.37       22.26      6.47 o 
 -15   5   3       13.92       12.95      5.73 o 
 -14   5   3       65.51       70.73      6.23 o 
 -13   5   3       94.50      101.74      6.79 o 
 -12   5   3        0.00        0.43      2.86 o 
 -11   5   3       31.46       45.56      3.97 o 
 -10   5   3       92.40      105.82      5.10 o 
  -9   5   3       41.93       40.94      3.52 o 
  -8   5   3      507.37      521.38     14.08 o 
  -7   5   3     1041.19     1005.42     17.36 o 
  -6   5   3       56.45       70.27      3.54 o 
  -5   5   3        3.22        0.58      1.26 o 
  -4   5   3      448.91      423.15      9.40 o 
  -3   5   3      115.70      106.48      3.48 o 
  -2   5   3      293.17      275.19      5.99 o 
  -1   5   3      397.08      397.61      7.67 o 
   0   5   3      930.29      928.53     14.06 o 
   1   5   3       16.52       25.44      2.63 o 
   2   5   3      340.20      336.33      7.86 o 
   3   5   3      359.37      392.84      9.61 o 
   4   5   3      226.76      240.28      6.78 o 
   5   5   3      496.70      514.73      9.71 o 
   6   5   3      199.50      194.17      5.64 o 
   7   5   3      627.63      626.30     10.02 o 
   8   5   3       44.06       36.12      2.89 o 
   9   5   3        0.83       -0.42      2.13 o 
  10   5   3        0.25       -0.11      2.32 o 
  11   5   3       26.75       22.30      3.06 o 
  12   5   3       16.05        9.61      3.68 o 
  13   5   3       55.22       52.10     11.19 o 
  14   5   3        0.30       -3.94      3.94 o 
  15   5   3        2.59        3.35      5.20 o 
 -16   6   3       65.01       45.53      8.32 o 
 -15   6   3       75.50       48.05      8.01 o 
 -14   6   3        2.20        5.11      5.31 o 
 -13   6   3       48.56       40.40      7.32 o 
 -12   6   3      532.72      467.05     18.00 o 
 -11   6   3        0.18        8.31      3.28 o 
 -10   6   3        1.46        1.38      2.97 o 
  -9   6   3       13.01       15.23      3.45 o 
  -8   6   3        4.00        1.81      2.20 o 
  -7   6   3      284.44      277.70      8.71 o 
  -6   6   3       57.41       59.51      4.55 o 
  -5   6   3      115.49      116.62      5.15 o 
  -4   6   3     1716.76     1735.77     24.84 o 
  -3   6   3       19.70       13.36      2.55 o 
  -2   6   3      192.79      218.28      5.67 o 
  -1   6   3        8.67       11.46      2.15 o 
   0   6   3        1.59        3.14      2.05 o 
   1   6   3      293.54      271.74      9.96 o 
   2   6   3        4.02        4.04      2.46 o 
   3   6   3      297.07      263.90     11.22 o 
   4   6   3       83.13       89.02      5.17 o 
   5   6   3       45.87       52.18      4.46 o 
   6   6   3      337.22      365.41      9.05 o 
   7   6   3      533.84      555.28     11.80 o 
   8   6   3        1.09        1.06      2.75 o 
   9   6   3        2.46        3.80      2.95 o 
  10   6   3       23.79       25.02      3.74 o 
  11   6   3       71.55       74.99      4.69 o 
  12   6   3       49.67       44.33      7.15 o 
  13   6   3       29.56       55.58      8.04 o 
  14   6   3        1.98        2.10      5.87 o 
 -15   7   3        5.48       -4.12      5.86 o 
 -14   7   3        4.61        2.22      6.33 o 
 -13   7   3       64.47       59.81      8.40 o 
 -12   7   3        5.64       12.71      8.02 o 
 -11   7   3       89.36       82.54      7.66 o 
 -10   7   3      226.81      231.50     13.01 o 
  -9   7   3      996.59     1003.03     26.30 o 
  -8   7   3       61.77       42.99      5.98 o 
  -7   7   3        6.20        6.42      2.67 o 
  -6   7   3       22.69       29.85      3.46 o 
  -5   7   3       42.13       62.02      4.63 o 
  -4   7   3       54.62       54.43      4.29 o 
  -3   7   3        0.08        0.75      2.33 o 
  -2   7   3      762.79      785.05     14.18 o 
  -1   7   3      115.20      103.55      4.80 o 
   0   7   3      988.18     1030.96     19.27 o 
   1   7   3        0.50       -2.57      3.60 o 
   2   7   3       50.43       52.28      4.45 o 
   3   7   3       59.64       55.09      4.71 o 
   4   7   3       92.72       85.26      5.56 o 
   5   7   3        1.08       -2.13      2.58 o 
   6   7   3       43.62       45.68      4.09 o 
   7   7   3      197.49      178.59      7.55 o 
   8   7   3       85.70       88.84      6.45 o 
   9   7   3      314.53      309.78     16.56 o 
  10   7   3      441.54      521.30     14.20 o 
  11   7   3       58.39       74.44      8.99 o 
  12   7   3       92.34       93.93     14.69 o 
  13   7   3        3.91        4.33      5.76 o 
 -14   8   3       43.84       51.15      9.20 o 
 -13   8   3      158.46      178.26     26.54 o 
 -12   8   3       29.34       34.55      8.15 o 
 -11   8   3       72.87       49.32     11.73 o 
 -10   8   3       12.30        1.04      4.97 o 
  -9   8   3        0.10        1.11      4.57 o 
  -8   8   3       97.20       91.37     15.83 o 
  -7   8   3      613.78      639.10     20.45 o 
  -6   8   3      461.19      454.64     16.83 o 
  -5   8   3      329.24      304.90     10.90 o 
  -4   8   3       19.04       11.24      3.76 o 
  -3   8   3      367.11      373.05      9.07 o 
  -2   8   3       12.15       16.98      3.24 o 
  -1   8   3      938.61      948.29     18.74 o 
   0   8   3      122.01      112.94      6.01 o 
   1   8   3      172.96      151.53      8.81 o 
   2   8   3       58.67       63.14      5.21 o 
   3   8   3       32.71       29.24      5.46 o 
   4   8   3      237.76      241.17     11.28 o 
   5   8   3      279.08      300.38     10.35 o 
   6   8   3      453.62      453.41     12.44 o 
   7   8   3       53.91       59.08      6.54 o 
   8   8   3      166.15      162.07      9.05 o 
   9   8   3       56.87       65.85      5.99 o 
  10   8   3      196.06      219.66      8.86 o 
  11   8   3      261.83      291.11     18.37 o 
 -12   9   3        4.17       -0.50     12.00 o 
 -11   9   3       24.94       22.35      8.10 o 
 -10   9   3        0.80        0.08      5.40 o 
  -9   9   3       30.79       35.14      7.02 o 
  -8   9   3        3.95       -1.97      4.94 o 
  -7   9   3      329.92      349.25     21.64 o 
  -6   9   3        0.64       -4.22      4.22 o 
  -5   9   3       42.07       31.26      9.76 o 
  -4   9   3      558.45      541.78     14.24 o 
  -3   9   3     1268.58     1210.27     25.41 o 
  -2   9   3       76.94       78.91      5.51 o 
  -1   9   3       38.31       45.64      4.68 o 
   0   9   3       49.51       44.49      4.80 o 
   1   9   3      126.20      134.13      7.18 o 
   2   9   3      285.34      291.92     13.27 o 
   3   9   3        2.66        6.37      3.52 o 
   4   9   3       40.74       33.18      5.72 o 
   5   9   3      113.70      128.57     10.74 o 
   6   9   3      193.27      192.34      9.71 o 
   7   9   3        2.55        1.36      4.08 o 
   8   9   3        7.65        4.18      4.06 o 
   9   9   3      154.31      168.60      8.62 o 
  10   9   3       65.25       66.53      6.21 o 
 -10  10   3        4.74        6.85      7.85 o 
  -9  10   3        0.89        4.16      5.74 o 
  -8  10   3        4.30       -1.79      5.69 o 
  -7  10   3        0.40        5.26      5.34 o 
  -6  10   3       48.07       37.16      7.24 o 
  -5  10   3      246.51      251.71     14.09 o 
  -4  10   3      198.88      210.37      8.90 o 
  -3  10   3      156.01      143.15      7.89 o 
  -2  10   3       59.42       68.15      6.32 o 
  -1  10   3      204.71      188.64      9.53 o 
   0  10   3        6.33        3.14      4.25 o 
   1  10   3        8.63        5.50      6.12 o 
   2  10   3        2.44        1.80      3.70 o 
   3  10   3       35.18       27.92      6.78 o 
   4  10   3       53.01       45.77      8.08 o 
   5  10   3        0.18       -5.46      5.46 o 
   6  10   3       29.37       41.61      6.35 o 
   7  10   3       46.90       42.35      6.01 o 
   8  10   3        3.79        3.88      4.32 o 
  -7  11   3       91.28       89.02     10.35 o 
  -6  11   3       86.35       75.61      9.94 o 
  -5  11   3      216.50      217.86     17.98 o 
  -4  11   3        2.19       -3.27      3.27 o 
  -3  11   3       72.12       68.59      6.49 o 
  -2  11   3        5.64        1.82      4.28 o 
  -1  11   3        6.94       13.08      4.75 o 
   0  11   3       59.99       79.21      8.32 o 
   1  11   3       79.52       80.02     12.01 o 
   2  11   3       82.06       51.83     11.48 o 
   3  11   3      230.24      253.81     19.57 o 
   4  11   3        1.21       12.60      8.81 o 
 -19   0   4        6.40        6.61      7.10 o 
 -18   0   4      258.46      254.18     18.55 o 
 -17   0   4        2.46       11.55      6.61 o 
 -16   0   4        1.94       -5.63      5.63 o 
 -15   0   4        6.36        7.03      4.50 o 
 -14   0   4       22.66       24.68      7.40 o 
 -13   0   4      941.35      972.19     21.49 o 
 -12   0   4       13.74       19.25      3.54 o 
 -11   0   4       24.95       43.27      6.61 o 
 -10   0   4      895.56      815.62     34.94 o 
  -9   0   4     2076.33     2637.75    131.90 o 
  -8   0   4     4267.93     4488.64    182.39 o 
  -7   0   4     1485.37     1543.34     67.58 o 
  -6   0   4     7368.27     7689.60    126.65 o 
  -5   0   4     1318.70     1367.16     21.83 o 
  -4   0   4    10245.79    10896.67    147.69 o 
  -3   0   4      329.95      381.18      7.46 o 
  -2   0   4     2295.53     2130.44     27.61 o 
  -1   0   4    54747.01    60217.80    737.42 o 
   0   0   4    21362.46    22369.83    281.03 o 
   1   0   4    46370.43    49046.56    599.04 o 
   2   0   4     4587.06     4363.98     51.24 o 
   3   0   4     1340.04     1248.05     16.61 o 
   4   0   4     2019.91     2075.24     25.98 o 
   5   0   4     1357.11     1341.29     19.47 o 
   6   0   4      541.28      686.16     11.92 o 
   7   0   4       79.56       90.21      4.12 o 
   8   0   4        3.54        2.26      2.10 o 
   9   0   4        3.36        2.47      3.63 o 
  10   0   4      100.98      127.81      5.43 o 
  11   0   4      133.76      190.04      7.31 o 
  12   0   4       93.64       88.74      8.70 o 
  13   0   4      634.43      610.43     22.95 o 
  14   0   4       99.40      135.96     18.32 o 
  15   0   4       10.00       14.26     11.11 o 
  16   0   4        9.32       -2.82      9.16 o 
 -19   1   4      123.45      119.79     10.36 o 
 -18   1   4       14.93       14.17      5.59 o 
 -17   1   4       52.50       48.73      7.67 o 
 -16   1   4      146.56      168.06      9.68 o 
 -15   1   4      683.23      640.64     16.91 o 
 -14   1   4     1655.12     1659.56     26.89 o 
 -13   1   4       23.87       23.65      2.03 o 
 -12   1   4      168.70      152.96      4.75 o 
 -11   1   4      301.70      290.71      5.43 o 
 -10   1   4       78.38       85.69      2.31 o 
  -9   1   4     1032.33      975.52     17.97 o 
  -8   1   4      149.30      163.15      4.51 o 
  -7   1   4      417.68      488.95      9.40 o 
  -6   1   4       47.46       50.51      2.04 o 
  -5   1   4      257.08      284.67      4.80 o 
  -4   1   4      369.71      351.85      5.36 o 
  -3   1   4     2159.62     1963.45     19.99 o 
  -2   1   4     7264.38     7270.80     70.25 o 
  -1   1   4      883.70      790.59      8.34 o 
   0   1   4     6117.69     5947.76     52.55 o 
   1   1   4     7621.85     7510.28     66.14 o 
   2   1   4     6523.93     6506.47     54.70 o 
   3   1   4      451.79      415.75      5.86 o 
   4   1   4        0.61       -0.70      1.16 o 
   5   1   4      140.32      110.71      3.08 o 
   6   1   4       10.88        7.93      1.52 o 
   7   1   4      144.10      115.41      3.27 o 
   8   1   4      233.86      216.67      4.49 o 
   9   1   4      136.30      123.70      3.79 o 
  10   1   4       38.08       33.62      2.81 o 
  11   1   4       55.94       65.57      4.49 o 
  12   1   4        0.86        1.66      3.22 o 
  13   1   4       14.84       21.64      4.95 o 
  14   1   4      448.68      458.25     14.59 o 
  15   1   4      350.89      393.63     16.48 o 
  16   1   4       99.32      108.85     12.25 o 
 -19   2   4       18.73       23.66      6.34 o 
 -18   2   4        4.78        2.70      5.12 o 
 -17   2   4      150.52      159.05      9.98 o 
 -16   2   4       26.41       32.62      4.48 o 
 -15   2   4      494.90      532.43     14.44 o 
 -14   2   4      365.35      357.33      8.97 o 
 -13   2   4      984.60      933.49     15.37 o 
 -12   2   4      105.78      108.19      3.60 o 
 -11   2   4       19.09       21.69      2.22 o 
 -10   2   4      388.14      378.16      7.20 o 
  -9   2   4      102.75      111.63      6.34 o 
  -8   2   4     2401.43     2356.56     56.62 o 
  -7   2   4     1458.60     1619.92     39.17 o 
  -6   2   4      244.07      264.20      6.75 o 
  -5   2   4       36.66       27.39      1.71 o 
  -4   2   4    13501.13    13958.20    142.44 o 
  -3   2   4     2976.87     3079.61     32.74 o 
  -2   2   4      904.10      877.93     10.55 o 
  -1   2   4     4715.63     4528.45     42.55 o 
   0   2   4     1847.96     1799.14     18.58 o 
   1   2   4        2.93        2.04      1.11 o 
   2   2   4        9.54        5.69      1.25 o 
   3   2   4      313.19      275.81      4.51 o 
   4   2   4       45.95       47.47      2.94 o 
   5   2   4     2023.79     1970.06     19.61 o 
   6   2   4       50.70       42.65      2.27 o 
   7   2   4      184.32      183.66      4.51 o 
   8   2   4      195.24      199.09      4.83 o 
   9   2   4       26.00       26.10      2.43 o 
  10   2   4       23.46       25.42      2.74 o 
  11   2   4       68.60       73.82      4.67 o 
  12   2   4        0.57        2.79      2.88 o 
  13   2   4        2.05       -2.80      3.83 o 
  14   2   4       54.11       54.26      6.41 o 
  15   2   4       50.72       43.64      7.58 o 
 -19   3   4        2.36       -0.61      5.00 o 
 -18   3   4       49.89       52.03      7.40 o 
 -17   3   4        0.24       -0.64      5.18 o 
 -16   3   4      517.32      470.20     30.59 o 
 -15   3   4      225.61      262.14     10.97 o 
 -14   3   4       37.99       44.34      3.49 o 
 -13   3   4       97.91       90.61      3.28 o 
 -12   3   4       49.55       47.12      2.72 o 
 -11   3   4       14.49        7.23      2.38 o 
 -10   3   4      147.54      173.15      4.48 o 
  -9   3   4      321.11      349.10      6.45 o 
  -8   3   4     1084.50     1086.90     16.05 o 
  -7   3   4      648.71      735.22     11.59 o 
  -6   3   4       51.78       43.77      2.24 o 
  -5   3   4      430.71      473.61      8.41 o 
  -4   3   4      769.30      743.27     10.84 o 
  -3   3   4     2276.14     2202.11     27.27 o 
  -2   3   4     4096.20     3974.22     51.13 o 
  -1   3   4       28.87       36.72      1.81 o 
   0   3   4        8.73        5.00      1.28 o 
   1   3   4     3163.88     2995.39     32.28 o 
   2   3   4      651.66      578.27      8.55 o 
   3   3   4       51.96       50.49      2.67 o 
   4   3   4      494.47      465.62      7.50 o 
   5   3   4        8.39        4.83      1.61 o 
   6   3   4        0.57       -1.11      1.50 o 
   7   3   4      113.69      102.72      3.62 o 
   8   3   4      560.65      557.04      8.74 o 
   9   3   4      822.26      863.12     12.72 o 
  10   3   4        5.42        5.21      2.28 o 
  11   3   4       29.90       33.60      3.24 o 
  12   3   4      170.08      165.76      6.65 o 
  13   3   4        9.22       10.71      4.71 o 
  14   3   4        0.00       -2.69      5.55 o 
  15   3   4       33.88       49.78      9.42 o 
 -18   4   4        9.32       13.32      5.45 o 
 -17   4   4      112.29      114.12      9.26 o 
 -16   4   4      186.61      179.58     17.38 o 
 -15   4   4      301.41      328.15     26.82 o 
 -14   4   4       48.62       55.22      5.83 o 
 -13   4   4      307.71      306.79     10.92 o 
 -12   4   4        0.00        4.41      2.28 o 
 -11   4   4        4.58        3.70      2.15 o 
 -10   4   4      178.16      172.74      5.49 o 
  -9   4   4      277.78      300.39     12.26 o 
  -8   4   4     1615.57     1587.91     25.34 o 
  -7   4   4      796.65      804.38     14.12 o 
  -6   4   4      107.89      122.71      3.39 o 
  -5   4   4      391.26      430.97      7.58 o 
  -4   4   4       84.41       69.87      3.28 o 
  -3   4   4     2334.58     2362.39     27.80 o 
  -2   4   4     2163.72     2236.72     25.95 o 
  -1   4   4     1132.46     1202.80     15.38 o 
   0   4   4     1816.27     1814.50     20.84 o 
   1   4   4      415.74      455.72      7.37 o 
   2   4   4       26.12       35.06      2.67 o 
   3   4   4      334.41      306.86      6.39 o 
   4   4   4      708.29      731.42     11.30 o 
   5   4   4      222.09      223.92      5.26 o 
   6   4   4       13.48       13.50      2.16 o 
   7   4   4       90.55       93.46      3.60 o 
   8   4   4      310.53      316.37      6.87 o 
   9   4   4        0.21        1.84      2.21 o 
  10   4   4       37.21       41.85      3.54 o 
  11   4   4        3.15        5.70      2.96 o 
  12   4   4      129.96      122.41      6.25 o 
  13   4   4        6.33        7.25      4.39 o 
  14   4   4        1.92        3.07      4.57 o 
  15   4   4        4.08       -6.44      6.44 o 
 -17   5   4        3.84        4.51     13.17 o 
 -16   5   4        0.00       -4.60      4.73 o 
 -15   5   4      453.18      434.19     21.15 o 
 -14   5   4      527.10      490.13     19.69 o 
 -13   5   4      369.36      382.90     12.24 o 
 -12   5   4        3.70        1.72      3.61 o 
 -11   5   4      136.57      132.57      5.62 o 
 -10   5   4      215.78      199.85      9.25 o 
  -9   5   4       16.00       14.88      2.65 o 
  -8   5   4      163.71      158.71      5.72 o 
  -7   5   4      616.12      641.62     11.27 o 
  -6   5   4       19.27       13.47      2.08 o 
  -5   5   4        5.75        4.95      2.20 o 
  -4   5   4      438.45      432.57      8.84 o 
  -3   5   4       35.38       47.22      2.28 o 
  -2   5   4     1246.34     1272.28     16.43 o 
  -1   5   4     4345.97     4527.99     50.66 o 
   0   5   4        0.13        3.96      1.72 o 
   1   5   4      692.87      774.60     11.70 o 
   2   5   4      122.73      128.44      5.49 o 
   3   5   4     1103.16     1097.40     16.58 o 
   4   5   4        0.14       -1.38      1.88 o 
   5   5   4       41.69       52.42      3.64 o 
   6   5   4      115.91      125.25      4.65 o 
   7   5   4        1.96        0.95      2.03 o 
   8   5   4      379.14      368.38      8.10 o 
   9   5   4       52.81       51.10      3.80 o 
  10   5   4        2.10       -2.82      2.82 o 
  11   5   4        3.65        2.62      3.08 o 
  12   5   4       59.91       64.08      6.95 o 
  13   5   4       39.68       55.27      9.14 o 
  14   5   4       97.92       92.21      8.10 o 
 -17   6   4       12.06        4.28      6.08 o 
 -16   6   4       24.37        6.75      6.37 o 
 -15   6   4      594.93      555.81     21.57 o 
 -14   6   4       25.55       23.96      6.14 o 
 -13   6   4      477.53      487.23     30.29 o 
 -12   6   4       22.10       18.45      6.58 o 
 -11   6   4      108.36      105.09     11.74 o 
 -10   6   4       14.68       16.15      3.55 o 
  -9   6   4        0.00        0.14      2.53 o 
  -8   6   4        0.05        1.01      2.54 o 
  -7   6   4       54.95       60.20      3.71 o 
  -6   6   4        6.37        2.98      1.60 o 
  -5   6   4      347.88      335.67      8.05 o 
  -4   6   4        5.50        4.68      2.18 o 
  -3   6   4      684.83      667.82     11.06 o 
  -2   6   4      269.35      287.84      8.15 o 
  -1   6   4       69.37       87.75      3.99 o 
   0   6   4     4525.52     4618.98     61.22 o 
   1   6   4     1012.65     1041.05     20.34 o 
   2   6   4     1091.93     1136.20     23.33 o 
   3   6   4      223.95      225.58      9.17 o 
   4   6   4        7.08        6.79      2.86 o 
   5   6   4       69.28       57.21      4.76 o 
   6   6   4        0.00       -0.43      2.46 o 
   7   6   4       80.20       90.43      4.74 o 
   8   6   4        1.55       -1.69      2.97 o 
   9   6   4       13.90       16.66      4.32 o 
  10   6   4       21.68       22.55      5.51 o 
  11   6   4        0.63        0.48      3.35 o 
  12   6   4        3.00       -0.46      3.09 o 
  13   6   4       35.41       26.10      7.10 o 
 -15   7   4        1.80        5.09     12.73 o 
 -14   7   4      247.25      227.03     17.00 o 
 -13   7   4      171.12      176.55     12.44 o 
 -12   7   4        1.59       -1.83      4.75 o 
 -11   7   4       26.86       23.62      5.52 o 
 -10   7   4       52.71       56.83      8.13 o 
  -9   7   4     1337.43     1368.62     27.83 o 
  -8   7   4        6.11        6.01      3.03 o 
  -7   7   4      143.36      134.41      6.61 o 
  -6   7   4      200.96      223.47      7.33 o 
  -5   7   4      161.24      171.09      6.33 o 
  -4   7   4       20.18       22.79      3.39 o 
  -3   7   4      159.11      167.55      5.48 o 
  -2   7   4       14.55       16.48      2.83 o 
  -1   7   4       52.85       34.13      3.30 o 
   0   7   4       52.09       61.47      4.96 o 
   1   7   4        5.37        6.78      2.92 o 
   2   7   4        9.49       19.87      3.55 o 
   3   7   4       84.48      102.44      5.95 o 
   4   7   4        0.62        1.30      3.13 o 
   5   7   4      716.29      708.36     16.69 o 
   6   7   4       18.79       18.19      6.31 o 
   7   7   4      314.34      333.23     10.68 o 
   8   7   4      178.40      184.12      9.12 o 
   9   7   4       53.14       49.88      6.85 o 
  10   7   4      188.50      185.69      9.04 o 
  11   7   4       12.70       10.07      3.73 o 
  12   7   4        3.19        2.77      5.92 o 
 -14   8   4        1.12        0.04      5.92 o 
 -13   8   4        0.57        2.76      5.59 o 
 -12   8   4        5.78        4.54      6.40 o 
 -11   8   4      144.23      164.51     17.46 o 
 -10   8   4       38.10       57.67      7.36 o 
  -9   8   4        0.10       -2.53      4.45 o 
  -8   8   4        0.22       -2.50      4.61 o 
  -7   8   4      376.26      399.44     15.54 o 
  -6   8   4     1135.12     1087.61     28.87 o 
  -5   8   4      341.13      349.37     14.70 o 
  -4   8   4      388.04      392.63      9.55 o 
  -3   8   4       27.41       22.53      3.25 o 
  -2   8   4        0.78       -0.66      2.54 o 
  -1   8   4      388.97      371.17     10.43 o 
   0   8   4       36.15       41.92      4.41 o 
   1   8   4       11.91        3.30      3.35 o 
   2   8   4      234.62      216.19      8.34 o 
   3   8   4       22.72       19.41      4.13 o 
   4   8   4       55.34       40.80      5.02 o 
   5   8   4      187.96      174.36      9.73 o 
   6   8   4      911.61      921.74     22.18 o 
   7   8   4      251.32      266.61     12.90 o 
   8   8   4      182.26      182.72      9.50 o 
   9   8   4      204.54      218.91     10.13 o 
  10   8   4       50.83       56.77      5.91 o 
  11   8   4      130.65      140.97      7.70 o 
 -12   9   4        9.33        6.88      7.15 o 
 -11   9   4       41.20       34.23      8.83 o 
 -10   9   4      212.82      191.13     14.48 o 
  -9   9   4      112.69      125.60     11.92 o 
  -8   9   4      486.97      504.15     18.81 o 
  -7   9   4      273.15      267.28     13.68 o 
  -6   9   4        9.57        7.39      5.42 o 
  -5   9   4       25.56       18.77      5.66 o 
  -4   9   4        1.20       -0.56      3.73 o 
  -3   9   4        1.11       -1.10      3.01 o 
  -2   9   4       25.74       21.74      4.36 o 
  -1   9   4      151.73      147.63      7.16 o 
   0   9   4        2.32        4.80      3.24 o 
   1   9   4       73.43       76.59      5.92 o 
   2   9   4       23.59       31.66      4.54 o 
   3   9   4       43.31       64.62      5.94 o 
   4   9   4       11.76        6.84      4.47 o 
   5   9   4        0.69        2.77      5.45 o 
   6   9   4       36.62       45.36      6.18 o 
   7   9   4      175.82      192.12     10.16 o 
   8   9   4       68.26       70.37      7.53 o 
   9   9   4       86.07       96.28      9.54 o 
 -10  10   4      269.07      249.78     26.86 o 
  -9  10   4      139.49      158.09     21.66 o 
  -8  10   4      145.02      149.59     11.91 o 
  -7  10   4      285.81      308.26     15.49 o 
  -6  10   4      183.04      177.88     12.27 o 
  -5  10   4        5.88        6.01      5.75 o 
  -4  10   4       61.08       60.55      7.14 o 
  -3  10   4       86.77       89.73      6.42 o 
  -2  10   4      123.69      121.27      7.66 o 
  -1  10   4       12.77       17.30      4.82 o 
   0  10   4        5.04        0.81      3.96 o 
   1  10   4       45.32       43.33      6.06 o 
   2  10   4       10.01        7.29      4.52 o 
   3  10   4       89.43       95.76     11.38 o 
   4  10   4       48.45       38.34      8.26 o 
   5  10   4       18.27       15.56      7.06 o 
   6  10   4       17.06       22.38      5.44 o 
   7  10   4       42.38       33.17      5.89 o 
  -7  11   4       49.86       59.29      9.40 o 
  -6  11   4       23.10       33.18      8.21 o 
  -5  11   4        9.70        0.89      5.83 o 
  -4  11   4        9.73        0.49      7.48 o 
  -3  11   4        8.36        8.29      3.98 o 
  -2  11   4       13.70       10.78      6.46 o 
  -1  11   4        0.03       -0.29      4.34 o 
   0  11   4       54.32       50.78      7.49 o 
   1  11   4        2.23        6.70      5.57 o 
   2  11   4        6.05        7.10      7.85 o 
   3  11   4       55.83       50.65     11.80 o 
 -19   1   5       12.90       20.69      6.75 o 
 -18   1   5       48.23       54.45      7.86 o 
 -17   1   5       10.83       12.86      5.74 o 
 -16   1   5      744.18      736.26     21.66 o 
 -15   1   5      349.34      328.29      9.07 o 
 -14   1   5      481.58      491.26     11.16 o 
 -13   1   5       38.23       34.12      4.45 o 
 -12   1   5       56.20       59.05      3.05 o 
 -11   1   5        7.54        2.30      1.54 o 
 -10   1   5      325.78      340.81     23.24 o 
  -9   1   5      699.49      695.02     14.78 o 
  -8   1   5     1272.25     1390.06     23.05 o 
  -7   1   5     4000.48     4351.23     60.98 o 
  -6   1   5      154.87      164.29      3.24 o 
  -5   1   5      115.33      127.32      3.16 o 
  -4   1   5     1719.62     1740.15     18.97 o 
  -3   1   5       19.81       26.68      1.52 o 
  -2   1   5     7399.28     7325.73     70.70 o 
  -1   1   5      618.91      640.57      8.05 o 
   0   1   5       42.60       47.01      2.49 o 
   1   1   5      755.21      673.07      9.35 o 
   2   1   5      704.92      653.57      8.67 o 
   3   1   5     1374.04     1327.51     15.04 o 
   4   1   5       22.79       17.02      2.39 o 
   5   1   5       32.41       37.89      2.39 o 
   6   1   5      217.37      191.37      4.59 o 
   7   1   5       39.68       40.92      2.66 o 
   8   1   5      197.63      194.03      4.77 o 
   9   1   5        5.51        4.19      1.85 o 
  10   1   5       30.62       30.90      3.04 o 
  11   1   5       36.54       48.60      3.98 o 
  12   1   5        7.31        1.58      2.89 o 
  13   1   5       14.39        8.18      4.09 o 
  14   1   5        0.28        0.71      4.41 o 
  15   1   5        1.55        7.33      5.99 o 
 -19   2   5        7.67        1.76      9.81 o 
 -18   2   5        0.00       -4.99      5.72 o 
 -17   2   5      106.70      101.59      9.89 o 
 -16   2   5      126.05      129.51      5.17 o 
 -15   2   5      161.65      166.09      5.64 o 
 -14   2   5       21.38       29.49      2.24 o 
 -13   2   5      171.05      157.89      4.25 o 
 -12   2   5      331.73      354.69      7.28 o 
 -11   2   5        1.79        3.03      2.06 o 
 -10   2   5       13.30       14.28      2.28 o 
  -9   2   5       17.98       10.60      2.66 o 
  -8   2   5     2505.15     2763.68     43.79 o 
  -7   2   5     1213.33     1226.54     20.72 o 
  -6   2   5     1318.49     1432.71     18.22 o 
  -5   2   5      408.69      390.35      6.08 o 
  -4   2   5     2252.06     2249.16     24.50 o 
  -3   2   5      239.84      265.84      4.95 o 
  -2   2   5      841.23      782.04      9.96 o 
  -1   2   5     2868.51     2588.67     28.15 o 
   0   2   5      547.49      507.48      7.62 o 
   1   2   5      617.54      588.79      8.44 o 
   2   2   5      637.52      596.61      8.81 o 
   3   2   5     2164.83     2117.26     22.56 o 
   4   2   5     1563.64     1605.54     18.04 o 
   5   2   5       18.56       16.16      1.93 o 
   6   2   5      136.37      131.59      3.84 o 
   7   2   5      269.01      253.91      5.39 o 
   8   2   5      283.89      275.82      5.77 o 
   9   2   5       87.53       84.07      3.77 o 
  10   2   5        0.47       -1.23      2.14 o 
  11   2   5       15.98       19.40      3.13 o 
  12   2   5      179.87      171.15      7.15 o 
  13   2   5        4.02        0.63      3.57 o 
  14   2   5        6.78       12.96      5.14 o 
  15   2   5       33.07       39.19      7.89 o 
 -19   3   5       70.08      101.74     10.05 o 
 -18   3   5       55.05       61.05      7.06 o 
 -17   3   5        1.05        3.76      4.03 o 
 -16   3   5        8.70        9.34      3.45 o 
 -15   3   5     1445.22     1368.55     37.90 o 
 -14   3   5       62.32       55.92      3.12 o 
 -13   3   5       16.72       17.19      2.11 o 
 -12   3   5     1014.92      969.60     16.21 o 
 -11   3   5     1282.08     1255.11     30.03 o 
 -10   3   5       35.86       43.88      5.46 o 
  -9   3   5      145.33      136.10      6.83 o 
  -8   3   5      320.46      349.07      6.66 o 
  -7   3   5       29.38       31.99      2.11 o 
  -6   3   5       18.84       20.17      1.87 o 
  -5   3   5       83.21       76.38      2.66 o 
  -4   3   5      830.45      827.73     10.66 o 
  -3   3   5      184.30      191.87      4.03 o 
  -2   3   5     1623.15     1762.81     18.29 o 
  -1   3   5      349.83      341.06      5.41 o 
   0   3   5      598.77      519.42      7.08 o 
   1   3   5       92.51       87.15      2.93 o 
   2   3   5       58.86       84.40      3.43 o 
   3   3   5      275.29      222.65      5.10 o 
   4   3   5      499.06      489.91      7.41 o 
   5   3   5      136.93      120.03      3.81 o 
   6   3   5        0.00       -1.93      1.93 o 
   7   3   5       80.67       75.69      3.47 o 
   8   3   5        3.08        7.89      2.18 o 
   9   3   5        1.46        0.82      2.05 o 
  10   3   5       71.68       83.92      4.90 o 
  11   3   5        0.01        0.88      2.99 o 
  12   3   5       26.81       21.03      4.11 o 
  13   3   5        2.59       -2.02      5.20 o 
  14   3   5        0.04        1.35      4.82 o 
 -18   4   5        2.53       -1.16      4.80 o 
 -17   4   5       24.78       34.88      5.88 o 
 -16   4   5      363.68      345.59     11.20 o 
 -15   4   5       30.73       36.83      4.13 o 
 -14   4   5      409.37      358.75      8.94 o 
 -13   4   5      104.33       98.75      7.53 o 
 -12   4   5        9.52        6.80      2.12 o 
 -11   4   5      169.33      161.31      6.03 o 
 -10   4   5       16.72       19.97      2.43 o 
  -9   4   5        3.36        1.91      2.25 o 
  -8   4   5      147.67      141.78      4.50 o 
  -7   4   5     1116.66     1144.90     17.65 o 
  -6   4   5      195.75      201.52      5.49 o 
  -5   4   5      164.14      164.33      4.32 o 
  -4   4   5      770.23      802.92     14.68 o 
  -3   4   5      182.01      197.75      4.66 o 
  -2   4   5     1262.62     1225.78     16.14 o 
  -1   4   5     2702.26     2857.20     31.20 o 
   0   4   5     1462.87     1592.58     19.71 o 
   1   4   5      141.79      137.49      4.02 o 
   2   4   5        1.85        4.07      1.52 o 
   3   4   5       15.84        7.49      1.97 o 
   4   4   5       11.85       25.68      2.51 o 
   5   4   5     1387.88     1413.94     17.94 o 
   6   4   5      469.87      493.62      8.32 o 
   7   4   5        1.74        2.83      2.03 o 
   8   4   5       23.72       28.95      3.03 o 
   9   4   5      335.54      354.39      8.95 o 
  10   4   5        0.29       -0.92      2.69 o 
  11   4   5       28.45       24.40      3.95 o 
  12   4   5        5.85        3.07      3.38 o 
  13   4   5       21.84       22.01      4.32 o 
  14   4   5        0.34       -2.42      4.75 o 
 -17   5   5        0.07        1.34      6.72 o 
 -16   5   5       51.80       51.73      7.02 o 
 -15   5   5      101.94       70.24      7.36 o 
 -14   5   5      124.17      140.12      7.11 o 
 -13   5   5      354.10      382.43     13.73 o 
 -12   5   5       43.65       42.14      3.56 o 
 -11   5   5       77.61       85.30      4.07 o 
 -10   5   5        0.68       -0.65      1.97 o 
  -9   5   5      183.58      199.41      6.05 o 
  -8   5   5        6.20       10.40      2.23 o 
  -7   5   5      321.10      350.90      8.11 o 
  -6   5   5      161.66      158.83      6.22 o 
  -5   5   5      179.98      166.19      5.71 o 
  -4   5   5        0.32       -1.73      1.73 o 
  -3   5   5       90.96       90.02      3.67 o 
  -2   5   5      465.31      476.78      8.05 o 
  -1   5   5        0.32        3.38      1.80 o 
   0   5   5     1266.67     1281.96     17.19 o 
   1   5   5        4.95        2.85      2.24 o 
   2   5   5       15.87       12.00      2.77 o 
   3   5   5       38.83       40.04      3.46 o 
   4   5   5      121.94      114.14      4.52 o 
   5   5   5       65.42       69.05      3.59 o 
   6   5   5       55.15       54.07      3.51 o 
   7   5   5       27.36       24.30      3.11 o 
   8   5   5       63.80       66.44      5.91 o 
   9   5   5        0.03       -2.69      2.69 o 
  10   5   5       12.23       12.66      3.46 o 
  11   5   5       19.98       18.65      3.95 o 
  12   5   5        0.63       -0.46      3.32 o 
  13   5   5        1.39        2.10      3.85 o 
 -17   6   5       12.21       16.57      6.26 o 
 -16   6   5       13.18        4.52      5.62 o 
 -15   6   5      251.53      261.06     32.93 o 
 -14   6   5        5.69       10.90      5.43 o 
 -13   6   5       27.34       29.11      4.44 o 
 -12   6   5        0.03        1.42      3.28 o 
 -11   6   5       12.82       12.57      3.62 o 
 -10   6   5       92.08       81.28      4.80 o 
  -9   6   5       20.02       21.75      3.26 o 
  -8   6   5        1.13        2.02      2.40 o 
  -7   6   5       68.70       68.85      3.56 o 
  -6   6   5        0.02       -0.48      1.67 o 
  -5   6   5       53.46       70.00      4.69 o 
  -4   6   5      276.58      258.98      7.17 o 
  -3   6   5      465.91      451.59      7.89 o 
  -2   6   5        9.48       12.03      2.01 o 
  -1   6   5      138.18      146.17      4.95 o 
   0   6   5      585.32      585.82     11.60 o 
   1   6   5       88.17       99.92      6.19 o 
   2   6   5      540.18      569.40     13.11 o 
   3   6   5      382.74      385.33      9.56 o 
   4   6   5       64.72       58.49      5.02 o 
   5   6   5      174.89      202.95      6.76 o 
   6   6   5      385.15      379.31      9.25 o 
   7   6   5        1.12       -0.56      2.92 o 
   8   6   5       32.41       40.87      4.73 o 
   9   6   5        0.08       -2.16      3.09 o 
  10   6   5       19.28       14.11      3.77 o 
  11   6   5        3.09        2.13      3.36 o 
  12   6   5       21.46       23.23      4.46 o 
 -15   7   5      192.52      180.42     14.45 o 
 -14   7   5      224.63      220.81     13.66 o 
 -13   7   5       27.77       17.76      6.54 o 
 -12   7   5       20.83       12.31      5.64 o 
 -11   7   5      346.38      330.87     26.44 o 
 -10   7   5      527.28      531.98     17.42 o 
  -9   7   5     1356.47     1466.96     27.39 o 
  -8   7   5      722.34      677.94     19.42 o 
  -7   7   5       62.12       86.83      6.43 o 
  -6   7   5       26.93       27.58      3.24 o 
  -5   7   5        1.86        2.55      2.38 o 
  -4   7   5        6.30        3.25      2.68 o 
  -3   7   5        0.09       -1.85      1.85 o 
  -2   7   5       65.04       70.48      4.39 o 
  -1   7   5      162.89      165.27      8.68 o 
   0   7   5       12.97       14.66      3.07 o 
   1   7   5       93.47       82.37      5.81 o 
   2   7   5      129.12      146.43      6.86 o 
   3   7   5      211.16      223.64      9.56 o 
   4   7   5        7.05        4.64      3.77 o 
   5   7   5      687.75      664.68     15.99 o 
   6   7   5       30.56       30.87      4.84 o 
   7   7   5      854.90      900.45     20.09 o 
   8   7   5       14.94        8.80      4.45 o 
   9   7   5       81.24       76.20      6.87 o 
  10   7   5       48.81       51.17      6.83 o 
  11   7   5       68.79       61.21      5.79 o 
 -14   8   5        0.79        0.75      6.12 o 
 -13   8   5       24.26       16.87      6.71 o 
 -12   8   5        4.47        5.55      6.25 o 
 -11   8   5      175.72      206.55     13.69 o 
 -10   8   5       53.24       41.32      6.75 o 
  -9   8   5       11.25       11.82      5.30 o 
  -8   8   5      314.04      316.22     13.81 o 
  -7   8   5      101.12      101.38     11.80 o 
  -6   8   5      338.16      345.96     14.59 o 
  -5   8   5      349.63      342.86     14.47 o 
  -4   8   5      601.45      609.41     19.98 o 
  -3   8   5        1.47        2.90      2.52 o 
  -2   8   5      172.24      176.74     12.25 o 
  -1   8   5      711.04      696.44     15.34 o 
   0   8   5       15.83       18.71      3.82 o 
   1   8   5      171.43      160.87      7.34 o 
   2   8   5       60.00       56.02      6.92 o 
   3   8   5        0.00       -1.59      3.21 o 
   4   8   5        1.27       -0.91      3.25 o 
   5   8   5        0.63        7.79      4.79 o 
   6   8   5      817.79      894.12     22.29 o 
   7   8   5      122.81      125.98      8.58 o 
   8   8   5       77.94       78.46      7.13 o 
   9   8   5        7.37       13.48      4.92 o 
  10   8   5        1.72        2.55      7.11 o 
 -12   9   5       11.36       22.45      7.54 o 
 -11   9   5       68.82       71.92     10.25 o 
 -10   9   5        0.92       -0.64      5.69 o 
  -9   9   5      138.49      159.56     11.13 o 
  -8   9   5       49.56       49.16      7.74 o 
  -7   9   5       57.34       53.48      8.28 o 
  -6   9   5       47.79       35.08      6.93 o 
  -5   9   5       40.46       44.65      7.17 o 
  -4   9   5      361.08      364.78     15.77 o 
  -3   9   5      116.02      106.93      6.24 o 
  -2   9   5        1.57        1.48      4.65 o 
  -1   9   5        4.88        0.51      3.33 o 
   0   9   5        1.94        2.33      3.45 o 
   1   9   5       71.89       71.09      5.90 o 
   2   9   5       73.60       76.35      6.21 o 
   3   9   5       18.36       10.38      4.13 o 
   4   9   5       49.25       51.84      7.05 o 
   5   9   5        3.77        7.53      5.69 o 
   6   9   5       33.03       42.27      6.40 o 
   7   9   5        6.39        6.66      4.79 o 
   8   9   5       17.09       16.68      5.07 o 
 -10  10   5        4.99        1.75      7.52 o 
  -9  10   5        5.96       15.65     10.84 o 
  -8  10   5      140.57      142.80     11.92 o 
  -7  10   5       69.98       71.31      9.32 o 
  -6  10   5        2.69        7.16      5.83 o 
  -5  10   5      341.36      345.27     20.44 o 
  -4  10   5       35.49       40.94      7.74 o 
  -3  10   5       87.62       77.76      7.14 o 
  -2  10   5       11.02        0.50      3.82 o 
  -1  10   5        0.01        0.15      4.01 o 
   0  10   5       25.36       17.42      4.93 o 
   1  10   5       35.64       49.36      6.30 o 
   2  10   5       15.27       23.84      5.60 o 
   3  10   5       58.35       62.03     12.50 o 
   4  10   5       56.68       57.63     11.55 o 
   5  10   5        0.57       -1.24      8.78 o 
  -6  11   5        0.41        0.11      6.09 o 
  -5  11   5      205.47      224.20     14.63 o 
  -4  11   5        2.74       -2.69      5.56 o 
  -3  11   5       20.06       19.25      4.94 o 
  -2  11   5       40.13       40.46      6.66 o 
  -1  11   5       27.74       37.02      7.07 o 
   0  11   5        5.58       11.20      5.74 o 
   1  11   5       24.46       28.89      6.64 o 
 -19   0   6      106.85      113.30     11.87 o 
 -18   0   6       50.39       58.11      8.78 o 
 -17   0   6       85.45       88.36      9.60 o 
 -16   0   6      392.46      392.19     16.86 o 
 -15   0   6       46.68       43.71      4.95 o 
 -14   0   6       18.38       21.19      3.77 o 
 -13   0   6        2.26        0.42      2.51 o 
 -12   0   6        8.21       11.12      6.66 o 
 -11   0   6     2249.59     2330.88     92.22 o 
 -10   0   6        3.41        0.32      2.08 o 
  -9   0   6     1510.82     1734.39     57.36 o 
  -8   0   6     1499.23     1556.88     25.32 o 
  -7   0   6     3576.37     3583.92     55.61 o 
  -6   0   6      366.77      321.95      6.33 o 
  -5   0   6     4552.04     4369.42     77.85 o 
  -4   0   6      212.86      274.90      7.81 o 
  -3   0   6       10.39        3.31      1.78 o 
  -2   0   6     1736.47     1795.98     27.03 o 
  -1   0   6     1291.69     1338.66     24.73 o 
   0   0   6     7484.00     7445.53     92.22 o 
   1   0   6      108.43       94.24      4.40 o 
   2   0   6      954.24     1015.67     17.98 o 
   3   0   6     7974.92     8027.17    108.87 o 
   4   0   6     1199.51     1181.71     20.40 o 
   5   0   6       19.36       16.73      3.13 o 
   6   0   6       53.31       60.38      4.40 o 
   7   0   6       39.78       41.57      3.70 o 
   8   0   6      415.41      517.05     12.33 o 
   9   0   6       32.00       39.06      4.86 o 
  10   0   6       45.47       47.98      6.40 o 
  11   0   6       67.54       55.16      5.45 o 
  12   0   6       25.71       30.23      7.45 o 
  13   0   6      745.71      752.94     22.00 o 
  14   0   6       36.49       28.57     13.45 o 
 -19   1   6       12.24       15.39      5.51 o 
 -18   1   6        2.05        4.30      4.66 o 
 -17   1   6        8.39       10.70      5.21 o 
 -16   1   6      272.35      276.03      9.11 o 
 -15   1   6      370.95      381.63      9.88 o 
 -14   1   6      503.92      474.20     13.30 o 
 -13   1   6       72.03       75.91      3.58 o 
 -12   1   6        6.78        6.39      1.75 o 
 -11   1   6     1143.97     1088.35     22.20 o 
 -10   1   6       59.24       63.77      3.90 o 
  -9   1   6      446.74      495.43      8.49 o 
  -8   1   6     1712.14     1884.68     24.81 o 
  -7   1   6      168.34      183.20      4.12 o 
  -6   1   6      608.29      574.69      8.20 o 
  -5   1   6     1002.63      970.90     12.04 o 
  -4   1   6      118.90      119.82      2.92 o 
  -3   1   6      673.43      726.40      8.96 o 
  -2   1   6       13.01       25.07      3.11 o 
  -1   1   6     5346.65     5528.47     54.05 o 
   0   1   6       24.52       19.79      1.82 o 
   1   1   6     1120.46     1141.58     15.38 o 
   2   1   6       52.12       54.37      2.72 o 
   3   1   6        4.60        5.18      1.84 o 
   4   1   6       39.32       32.37      2.40 o 
   5   1   6       14.46       11.67      1.96 o 
   6   1   6        0.68       -1.66      1.66 o 
   7   1   6       64.64       62.18      3.34 o 
   8   1   6      133.19      137.15      4.78 o 
   9   1   6        4.63       -1.55      2.11 o 
  10   1   6        7.05        6.81      2.82 o 
  11   1   6      137.78      148.61      5.88 o 
  12   1   6       77.26       75.94      6.06 o 
  13   1   6        0.04        5.85      6.61 o 
  14   1   6      159.71      175.50     12.52 o 
 -19   2   6       66.90       90.68     10.33 o 
 -18   2   6       27.38       27.83      5.11 o 
 -17   2   6       91.83       94.49      5.46 o 
 -16   2   6        8.95       16.11      3.15 o 
 -15   2   6       89.74      102.22      5.03 o 
 -14   2   6        0.12       -2.18      2.18 o 
 -13   2   6       70.13       73.76      4.52 o 
 -12   2   6      281.77      265.56      8.50 o 
 -11   2   6       92.76       83.42      4.22 o 
 -10   2   6     1552.45     1586.97     27.32 o 
  -9   2   6      573.82      552.21     10.63 o 
  -8   2   6     3982.65     3991.66     50.83 o 
  -7   2   6        0.18       -0.71      0.97 o 
  -6   2   6      500.15      547.76      8.49 o 
  -5   2   6       22.93       32.34      2.20 o 
  -4   2   6      162.17      171.74      4.22 o 
  -3   2   6     1479.64     1555.21     17.85 o 
  -2   2   6      275.21      288.37      5.24 o 
  -1   2   6        1.29       -1.11      1.35 o 
   0   2   6     3100.55     2931.74     31.99 o 
   1   2   6      720.87      713.43     10.24 o 
   2   2   6       79.50       81.61      3.44 o 
   3   2   6      106.77      110.51      3.53 o 
   4   2   6     1104.80     1135.42     14.10 o 
   5   2   6       13.58       13.55      2.08 o 
   6   2   6     1421.94     1451.23     16.81 o 
   7   2   6      634.66      605.97      9.27 o 
   8   2   6       83.14       92.42      4.02 o 
   9   2   6       12.58       10.33      2.56 o 
  10   2   6       30.66       32.18      3.76 o 
  11   2   6       77.86       73.41      4.95 o 
  12   2   6        2.08        1.12      3.37 o 
  13   2   6       12.97       20.52      4.71 o 
  14   2   6        2.26       -4.30      4.30 o 
 -19   3   6       59.06       71.30      7.07 o 
 -18   3   6       16.07       10.87      4.28 o 
 -17   3   6        8.33        8.05      3.07 o 
 -16   3   6       36.82       40.34      3.73 o 
 -15   3   6        8.89       12.23      4.36 o 
 -14   3   6       22.69       36.63      5.30 o 
 -13   3   6       82.56       77.91      8.86 o 
 -12   3   6      290.69      284.57      7.17 o 
 -11   3   6      262.21      274.69      7.33 o 
 -10   3   6        0.41       -1.02      1.50 o 
  -9   3   6      716.45      784.20     12.11 o 
  -8   3   6       16.84       33.65      2.05 o 
  -7   3   6      153.90      160.89      4.52 o 
  -6   3   6       79.54       64.94      2.79 o 
  -5   3   6      418.99      414.60      6.47 o 
  -4   3   6      211.20      219.74      4.82 o 
  -3   3   6      559.94      601.67      8.18 o 
  -2   3   6      737.21      688.92      9.22 o 
  -1   3   6      337.73      335.43      6.51 o 
   0   3   6      369.91      389.56      7.30 o 
   1   3   6      446.19      465.55      7.36 o 
   2   3   6     1253.06     1131.53     15.84 o 
   3   3   6       78.34       64.04      2.90 o 
   4   3   6       37.09       31.96      2.46 o 
   5   3   6      311.13      294.63      5.89 o 
   6   3   6       35.24       32.67      2.78 o 
   7   3   6      129.57      116.59      4.54 o 
   8   3   6      485.82      486.12     11.10 o 
   9   3   6       12.66        9.39      2.77 o 
  10   3   6       44.56       45.83      3.97 o 
  11   3   6        0.18        5.17      3.20 o 
  12   3   6       12.19        7.12      4.08 o 
  13   3   6       23.05       18.80      4.73 o 
 -18   4   6      128.15      142.37      9.03 o 
 -17   4   6        0.71       -1.53      3.72 o 
 -16   4   6        0.10        0.03      2.93 o 
 -15   4   6      306.17      370.42     15.88 o 
 -14   4   6       96.51       65.88      5.96 o 
 -13   4   6       39.59       38.91      3.89 o 
 -12   4   6      148.03      159.19      4.93 o 
 -11   4   6       27.83       26.58      2.29 o 
 -10   4   6       33.69       30.28      2.37 o 
  -9   4   6      165.35      174.04      4.99 o 
  -8   4   6     1234.39     1167.24     18.04 o 
  -7   4   6       65.96       59.36      3.29 o 
  -6   4   6       33.09       25.80      1.96 o 
  -5   4   6      170.44      177.25      4.76 o 
  -4   4   6      386.83      380.62      8.28 o 
  -3   4   6       84.15       88.92      3.32 o 
  -2   4   6        1.71        4.48      1.58 o 
  -1   4   6     1972.96     2057.38     23.99 o 
   0   4   6      338.46      348.81      6.24 o 
   1   4   6      605.95      542.91      9.26 o 
   2   4   6       49.64       50.87      3.44 o 
   3   4   6      238.22      231.30      6.03 o 
   4   4   6      122.74      127.18      4.43 o 
   5   4   6        0.99       -1.98      2.17 o 
   6   4   6      108.77      110.50      4.52 o 
   7   4   6      227.29      233.44      6.38 o 
   8   4   6       65.83       73.95      4.43 o 
   9   4   6       84.93       95.60      4.99 o 
  10   4   6       15.01       12.64      3.67 o 
  11   4   6        3.85        6.36      3.43 o 
  12   4   6        8.59        4.09      3.91 o 
  13   4   6        2.52       -3.04      4.38 o 
 -17   5   6      190.14      177.89     10.49 o 
 -16   5   6       31.31       31.84      5.80 o 
 -15   5   6       20.25       25.53      3.89 o 
 -14   5   6     1192.54     1123.09     33.51 o 
 -13   5   6        8.49        7.31      2.91 o 
 -12   5   6      116.72      108.48      5.01 o 
 -11   5   6        8.37        9.02      2.45 o 
 -10   5   6       74.25       71.74      5.27 o 
  -9   5   6      887.13      876.58     15.08 o 
  -8   5   6       13.07       11.00      2.34 o 
  -7   5   6      251.83      266.07      7.08 o 
  -6   5   6      910.93      935.61     15.36 o 
  -5   5   6      573.77      617.30     12.68 o 
  -4   5   6        0.48        4.78      2.07 o 
  -3   5   6       30.09       33.99      2.82 o 
  -2   5   6      250.03      238.42      6.30 o 
  -1   5   6       79.59       72.71      3.23 o 
   0   5   6       53.47       55.16      3.09 o 
   1   5   6       85.97       90.75      3.98 o 
   2   5   6      575.23      520.88     10.36 o 
   3   5   6      466.95      487.40      9.43 o 
   4   5   6      366.05      358.15      8.68 o 
   5   5   6      894.30      849.24     13.85 o 
   6   5   6      325.73      296.13     10.37 o 
   7   5   6      132.71      138.66      5.66 o 
   8   5   6        0.06       -1.28      2.52 o 
   9   5   6        5.17        7.26      3.53 o 
  10   5   6        6.31        4.30      3.53 o 
  11   5   6       15.54       24.92      4.33 o 
  12   5   6        0.91       -3.48      3.75 o 
 -16   6   6      148.89      156.16     10.81 o 
 -15   6   6      477.87      461.76     18.41 o 
 -14   6   6       77.55       79.20      8.08 o 
 -13   6   6      157.28      141.41      7.21 o 
 -12   6   6       10.40       17.24      6.48 o 
 -11   6   6      131.80      159.44     11.22 o 
 -10   6   6       96.54       81.81      4.88 o 
  -9   6   6        0.09       -2.13      2.53 o 
  -8   6   6     1103.74     1051.03     19.60 o 
  -7   6   6      287.97      314.78      9.06 o 
  -6   6   6       25.78       24.06      3.27 o 
  -5   6   6      266.11      258.99      7.25 o 
  -4   6   6        0.14       -1.07      2.13 o 
  -3   6   6      227.80      220.88      7.34 o 
  -2   6   6      423.00      461.79      8.96 o 
  -1   6   6      274.95      263.37      6.75 o 
   0   6   6      408.00      475.19     10.41 o 
   1   6   6      230.15      217.82      8.03 o 
   2   6   6      438.50      437.24     10.52 o 
   3   6   6       12.70        8.13      2.82 o 
   4   6   6       17.12       18.18      3.29 o 
   5   6   6      664.83      725.13     13.66 o 
   6   6   6      714.23      793.37     16.40 o 
   7   6   6        0.63       -0.90      3.22 o 
   8   6   6        3.50        2.63      3.41 o 
   9   6   6      216.21      242.16     11.02 o 
  10   6   6      102.25       97.38      6.26 o 
  11   6   6        7.57        2.20      3.73 o 
 -15   7   6       38.36       27.81      7.05 o 
 -14   7   6      158.79      168.59     11.63 o 
 -13   7   6       65.64       66.12      8.49 o 
 -12   7   6       42.11       40.24      7.05 o 
 -11   7   6      203.79      221.87     13.32 o 
 -10   7   6       48.71       44.80      6.45 o 
  -9   7   6      641.08      634.72     17.09 o 
  -8   7   6     2690.95     2659.19     51.20 o 
  -7   7   6      100.30      102.87      7.09 o 
  -6   7   6       85.47       87.06      5.70 o 
  -5   7   6        7.27        5.06      3.10 o 
  -4   7   6       27.11       28.55      3.73 o 
  -3   7   6      746.12      717.05     16.60 o 
  -2   7   6        1.29        4.21      2.16 o 
  -1   7   6      397.31      397.94      9.53 o 
   0   7   6      118.02      109.68      5.81 o 
   1   7   6      187.43      209.19      7.29 o 
   2   7   6        0.89       -1.19      2.61 o 
   3   7   6       68.97       65.85      5.54 o 
   4   7   6        0.03        1.47      3.57 o 
   5   7   6      296.28      323.38     10.92 o 
   6   7   6       10.61       15.23      4.37 o 
   7   7   6      134.03      122.12      8.35 o 
   8   7   6      100.41      116.56      9.94 o 
   9   7   6      150.11      158.20      8.48 o 
  10   7   6       15.45       23.80      4.73 o 
 -14   8   6      131.58      130.84     11.72 o 
 -13   8   6        9.35        4.44      9.30 o 
 -12   8   6        0.13        5.26      5.96 o 
 -11   8   6       31.95       34.32     10.11 o 
 -10   8   6       47.37       46.31      8.20 o 
  -9   8   6      191.54      178.00     11.56 o 
  -8   8   6       32.97       24.51      9.62 o 
  -7   8   6      346.91      325.75     14.33 o 
  -6   8   6      354.47      339.97     15.89 o 
  -5   8   6      383.02      387.01     15.76 o 
  -4   8   6      756.03      778.21     23.49 o 
  -3   8   6      105.84      100.05     15.67 o 
  -2   8   6      228.21      220.78      8.85 o 
  -1   8   6       61.72       77.31      7.85 o 
   0   8   6      136.50      109.69      9.41 o 
   1   8   6      126.46      125.94      6.98 o 
   2   8   6       11.67       16.09      4.05 o 
   3   8   6        8.35        3.83      3.66 o 
   4   8   6       39.92       52.50      6.54 o 
   5   8   6       30.66       35.28      6.28 o 
   6   8   6      209.89      231.62     11.01 o 
   7   8   6      111.64      104.22     10.93 o 
   8   8   6       68.61       84.60     14.45 o 
   9   8   6       49.17       60.06      9.56 o 
 -12   9   6       42.71       51.32      9.14 o 
 -11   9   6        3.66        0.20      6.07 o 
 -10   9   6        5.81        3.29      9.00 o 
  -9   9   6       71.86       74.24     10.44 o 
  -8   9   6       25.71       27.91      7.66 o 
  -7   9   6      608.09      628.62     24.34 o 
  -6   9   6       20.93       25.36      6.55 o 
  -5   9   6      122.11      119.48     10.03 o 
  -4   9   6      124.84      133.47     10.48 o 
  -3   9   6        5.96       11.33      3.32 o 
  -2   9   6      151.74      139.13      9.73 o 
  -1   9   6        5.13        8.11      3.95 o 
   0   9   6        9.99       13.01      4.41 o 
   1   9   6       21.22       22.31      5.03 o 
   2   9   6       15.19        9.37      4.50 o 
   3   9   6        1.90        0.58      4.33 o 
   4   9   6       13.88       10.05      8.80 o 
   5   9   6       32.32       29.48      9.60 o 
   6   9   6       11.96       11.16      5.20 o 
   7   9   6        0.54       -2.53      4.29 o 
  -9  10   6      142.40      132.48     40.31 o 
  -8  10   6       16.70       10.22      8.06 o 
  -7  10   6        7.77        4.32      5.97 o 
  -6  10   6      157.33      140.25     11.69 o 
  -5  10   6       84.30       89.75      9.85 o 
  -4  10   6       10.68       16.13      7.18 o 
  -3  10   6      365.93      326.86     18.67 o 
  -2  10   6        4.69        4.18      3.85 o 
  -1  10   6      310.69      292.40     11.67 o 
   0  10   6       27.29       34.97      5.67 o 
   1  10   6        2.37        4.76      4.27 o 
   2  10   6        1.61       -1.27      4.63 o 
   3  10   6       59.60       90.14     39.46 o 
   4  10   6        5.58        1.26      8.72 o 
 -19   1   7        1.07        4.97      4.18 o 
 -18   1   7        4.84        8.37      3.84 o 
 -17   1   7       31.81       20.65      3.38 o 
 -16   1   7      239.20      242.22     10.40 o 
 -15   1   7      886.33      884.15     16.86 o 
 -14   1   7      464.52      496.35     10.58 o 
 -13   1   7      144.91      136.00      5.66 o 
 -12   1   7       27.16       28.90      2.30 o 
 -11   1   7       86.09       93.89      3.02 o 
 -10   1   7        3.72        2.87      1.29 o 
  -9   1   7     2355.97     2442.85     35.46 o 
  -8   1   7      227.95      230.12      5.12 o 
  -7   1   7      835.64      852.56     12.76 o 
  -6   1   7      494.86      499.86      7.20 o 
  -5   1   7       23.50       23.89      1.56 o 
  -4   1   7       35.39       39.75      1.93 o 
  -3   1   7      421.22      426.14      6.46 o 
  -2   1   7      501.31      534.50      7.72 o 
  -1   1   7     1024.03      998.37     12.30 o 
   0   1   7      271.26      240.75      5.23 o 
   1   1   7      123.32      108.54      3.64 o 
   2   1   7       45.83       43.34      2.77 o 
   3   1   7      113.79      121.87      4.15 o 
   4   1   7       46.99       52.83      3.19 o 
   5   1   7       71.75       61.76      4.05 o 
   6   1   7       98.86       98.12      4.53 o 
   7   1   7        0.04       -2.02      2.02 o 
   8   1   7       18.20       17.47      2.91 o 
   9   1   7        2.34        2.57      2.42 o 
  10   1   7        1.18       -1.31      2.47 o 
  11   1   7       10.11       11.87      3.24 o 
  12   1   7        0.03       -0.39      3.55 o 
  13   1   7        2.70       -3.50      3.50 o 
 -19   2   7       13.43       17.07      7.43 o 
 -18   2   7        0.29       -3.01      3.01 o 
 -17   2   7       88.76       83.45     12.90 o 
 -16   2   7      740.43      700.31     31.89 o 
 -15   2   7       13.33        8.08      6.02 o 
 -14   2   7        2.33        1.16      3.93 o 
 -13   2   7       10.57        9.63      4.52 o 
 -12   2   7      164.03      171.38      9.54 o 
 -11   2   7        0.84        0.26      3.42 o 
 -10   2   7        3.92        7.97      2.95 o 
  -9   2   7        1.18        1.39      1.23 o 
  -8   2   7       42.74       58.64      2.71 o 
  -7   2   7      206.50      220.63      4.83 o 
  -6   2   7       30.52       26.70      1.70 o 
  -5   2   7     1878.52     1939.32     23.30 o 
  -4   2   7       16.18       23.43      2.17 o 
  -3   2   7      340.29      365.28      5.87 o 
  -2   2   7      323.21      280.82      5.20 o 
  -1   2   7      265.41      306.48      5.90 o 
   0   2   7       98.96       87.46      3.38 o 
   1   2   7      465.17      424.56      8.25 o 
   2   2   7      496.36      443.41      9.88 o 
   3   2   7       25.32       35.37      2.82 o 
   4   2   7      332.58      357.20      6.86 o 
   5   2   7       59.52       56.13      3.33 o 
   6   2   7       73.44       69.86      3.87 o 
   7   2   7       79.58       85.16      4.37 o 
   8   2   7       21.84       15.97      2.97 o 
   9   2   7       22.57       22.32      3.13 o 
  10   2   7       16.72       12.53      3.12 o 
  11   2   7       38.06       35.08      4.26 o 
  12   2   7        0.09       -1.86      3.46 o 
  13   2   7        0.39       -0.03      4.14 o 
 -18   3   7      107.93       91.13     12.90 o 
 -17   3   7       52.42       40.44      9.64 o 
 -16   3   7       50.51       41.04      4.68 o 
 -15   3   7       19.21        5.56      3.82 o 
 -14   3   7      749.00      720.58     21.22 o 
 -13   3   7      161.35      165.51      8.74 o 
 -12   3   7        2.94        4.50      2.52 o 
 -11   3   7       60.03       65.36      3.82 o 
 -10   3   7       11.51       11.11      1.82 o 
  -9   3   7      360.99      356.89      7.89 o 
  -8   3   7       62.56       68.67      5.94 o 
  -7   3   7      316.92      295.68      6.14 o 
  -6   3   7      133.44      132.92      3.35 o 
  -5   3   7      402.10      366.69      6.30 o 
  -4   3   7     1309.33     1302.19     18.35 o 
  -3   3   7      324.35      337.80      6.77 o 
  -2   3   7      412.32      457.38      8.01 o 
  -1   3   7        7.95       17.19      2.19 o 
   0   3   7      119.84      108.06      4.02 o 
   1   3   7      584.11      550.37     15.29 o 
   2   3   7        8.57        1.45      1.58 o 
   3   3   7        0.39       -0.76      1.74 o 
   4   3   7      894.91      874.67     11.73 o 
   5   3   7        3.93        4.02      2.18 o 
   6   3   7      454.30      460.55      8.64 o 
   7   3   7       16.02       14.90      2.82 o 
   8   3   7        7.45        3.58      2.71 o 
   9   3   7      262.49      280.57      7.90 o 
  10   3   7       50.40       58.21      6.27 o 
  11   3   7        2.78        4.15      3.28 o 
  12   3   7       37.04       54.66      5.93 o 
 -18   4   7        7.02       10.14      7.91 o 
 -17   4   7       30.59       29.71      9.22 o 
 -16   4   7       55.29       65.92     12.14 o 
 -15   4   7      300.55      256.95     19.52 o 
 -14   4   7       72.71       80.60     12.58 o 
 -13   4   7       79.63       64.73      4.70 o 
 -12   4   7       55.31       58.85      5.91 o 
 -11   4   7      156.04      140.38      8.95 o 
 -10   4   7      328.66      343.89      6.84 o 
  -9   4   7      436.15      460.04      8.41 o 
  -8   4   7       77.45       87.66      4.82 o 
  -7   4   7        9.53        8.17      2.06 o 
  -6   4   7      554.13      589.13      9.30 o 
  -5   4   7      316.03      297.14      6.64 o 
  -4   4   7       12.04       12.59      1.89 o 
  -3   4   7      143.86      150.96      4.04 o 
  -2   4   7     1498.36     1501.95     17.71 o 
  -1   4   7      234.66      232.28      5.56 o 
   0   4   7        2.13        1.58      1.76 o 
   1   4   7       58.46       62.49      3.30 o 
   2   4   7       63.31       60.55      5.23 o 
   3   4   7      129.29      117.66      4.69 o 
   4   4   7        1.26        2.21      2.22 o 
   5   4   7      973.08      945.17     14.13 o 
   6   4   7        3.41        1.59      2.47 o 
   7   4   7      133.86      112.47      5.38 o 
   8   4   7       28.67       21.96      3.37 o 
   9   4   7       67.12       57.70      4.55 o 
  10   4   7      125.00      141.94      6.64 o 
  11   4   7        4.35       -0.70      4.05 o 
  12   4   7       21.56       29.13      5.17 o 
 -17   5   7       42.34       36.15     11.06 o 
 -16   5   7        0.74       -6.34      6.34 o 
 -15   5   7       22.85       22.33      9.11 o 
 -14   5   7        1.56       -2.35      2.35 o 
 -13   5   7      199.09      196.16      7.21 o 
 -12   5   7        0.12       -2.40      2.52 o 
 -11   5   7        5.34        5.27      2.64 o 
 -10   5   7       21.33       15.00      3.80 o 
  -9   5   7      425.70      427.03     10.67 o 
  -8   5   7       89.88       92.18      4.53 o 
  -7   5   7       85.28       90.11      4.75 o 
  -6   5   7       11.67       12.90      2.29 o 
  -5   5   7        1.40        1.81      1.62 o 
  -4   5   7       73.23       66.01      5.12 o 
  -3   5   7      719.59      722.61     12.64 o 
  -2   5   7       59.27       57.71      3.21 o 
  -1   5   7       17.90       13.75      2.34 o 
   0   5   7      353.35      330.13      7.80 o 
   1   5   7       34.30       44.80      3.56 o 
   2   5   7       27.49       23.97      3.10 o 
   3   5   7      249.27      238.67      7.23 o 
   4   5   7       27.97       35.90      3.60 o 
   5   5   7      291.85      281.39      7.83 o 
   6   5   7      146.46      143.27      5.92 o 
   7   5   7       47.43       52.97      4.43 o 
   8   5   7       22.04       21.34      3.47 o 
   9   5   7       59.15       63.68      5.13 o 
  10   5   7        1.11        0.60      3.47 o 
  11   5   7       62.95       48.32      5.25 o 
 -16   6   7        0.93        9.29      4.88 o 
 -15   6   7      171.12      178.03     20.06 o 
 -14   6   7        2.05       -3.22      4.41 o 
 -13   6   7       17.08       17.13      3.72 o 
 -12   6   7       29.24       30.99      6.10 o 
 -11   6   7      544.60      552.11     25.89 o 
 -10   6   7       24.39       24.87      3.88 o 
  -9   6   7       68.25       68.11      7.27 o 
  -8   6   7      312.21      337.76      9.61 o 
  -7   6   7      109.88       97.43      5.55 o 
  -6   6   7       11.66        9.70      2.17 o 
  -5   6   7       19.49       23.65      3.08 o 
  -4   6   7      133.62      133.22      5.60 o 
  -3   6   7        0.05       -0.05      2.38 o 
  -2   6   7      140.60      143.05      6.20 o 
  -1   6   7       13.96       15.48      2.66 o 
   0   6   7       56.57       56.17      5.26 o 
   1   6   7        9.45        8.38      2.75 o 
   2   6   7        5.78        2.03      2.65 o 
   3   6   7       15.81       13.74      3.07 o 
   4   6   7       43.75       42.76      4.26 o 
   5   6   7       46.66       53.59      4.67 o 
   6   6   7      120.63      133.44      6.59 o 
   7   6   7       10.70       16.42      3.64 o 
   8   6   7       37.76       49.35      8.05 o 
   9   6   7       11.06        7.77      3.87 o 
  10   6   7        1.26        1.03      3.50 o 
 -15   7   7       31.08       19.88      6.63 o 
 -14   7   7      143.75      139.60     10.61 o 
 -13   7   7        1.61       -2.72      5.66 o 
 -12   7   7      173.16      150.85     10.88 o 
 -11   7   7      104.50      122.60     10.16 o 
 -10   7   7      321.18      275.61     14.69 o 
  -9   7   7       10.81        9.40      5.00 o 
  -8   7   7     1143.21     1224.18     26.49 o 
  -7   7   7      170.06      181.30      9.12 o 
  -6   7   7       74.87       68.78      6.39 o 
  -5   7   7       19.53        9.47      4.67 o 
  -4   7   7      166.52      137.90      9.46 o 
  -3   7   7       24.95       30.66      8.93 o 
  -2   7   7       33.14       34.13      5.02 o 
  -1   7   7      137.54      113.29      5.83 o 
   0   7   7       15.59       17.71      3.78 o 
   1   7   7        0.20        2.54      3.23 o 
   2   7   7       20.87       17.21      4.05 o 
   3   7   7       30.67       18.95      4.14 o 
   4   7   7        0.31       -1.74      3.51 o 
   5   7   7       72.62       98.87      9.59 o 
   6   7   7        0.01        0.01      3.26 o 
   7   7   7        5.44        4.46      3.85 o 
   8   7   7        0.09        4.74      3.57 o 
   9   7   7       15.08       19.00      5.30 o 
 -13   8   7      116.72      131.15     14.69 o 
 -12   8   7       11.92        7.71      6.25 o 
 -11   8   7        0.84        2.09      5.98 o 
 -10   8   7       48.41       38.89      7.76 o 
  -9   8   7       25.01       19.74      6.90 o 
  -8   8   7      232.74      195.22     15.42 o 
  -7   8   7        1.57        0.58      4.87 o 
  -6   8   7      136.14      147.31     10.34 o 
  -5   8   7       96.53      102.40      9.21 o 
  -4   8   7       52.90       44.33      6.90 o 
  -3   8   7       98.21       98.57      9.14 o 
  -2   8   7      179.16      172.70     11.49 o 
  -1   8   7       11.87        8.39      3.69 o 
   0   8   7       91.89       98.41      7.05 o 
   1   8   7       11.58       12.46      4.44 o 
   2   8   7        1.14        6.40      3.66 o 
   3   8   7       44.33       36.10      5.12 o 
   4   8   7        1.91        0.96      5.46 o 
   5   8   7       58.88       64.39      6.50 o 
   6   8   7       48.78       44.06      6.52 o 
   7   8   7        3.32        8.15      5.00 o 
 -11   9   7       26.59       27.06      8.20 o 
 -10   9   7       38.18       44.30      9.24 o 
  -9   9   7      157.05      164.74     13.90 o 
  -8   9   7      193.13      187.20     20.44 o 
  -7   9   7        3.33        4.88      5.86 o 
  -6   9   7       27.14       18.14      6.36 o 
  -5   9   7        0.39       -4.70      4.70 o 
  -4   9   7      572.20      565.98     20.73 o 
  -3   9   7      626.94      597.08     21.60 o 
  -2   9   7      123.09      130.06      7.50 o 
  -1   9   7        1.28        3.30      3.77 o 
   0   9   7       28.82       37.04      5.51 o 
   1   9   7      143.91      156.43      9.10 o 
   2   9   7        2.02       -0.80      6.12 o 
   3   9   7       23.64       27.92      7.45 o 
   4   9   7       10.47       11.86      8.47 o 
   5   9   7       16.37       12.14      6.22 o 
  -8  10   7        4.34        8.21      7.99 o 
  -7  10   7        4.15        7.67      6.99 o 
  -6  10   7        9.92        2.92      6.26 o 
  -5  10   7      533.42      557.10     21.44 o 
  -4  10   7      324.48      296.84     16.02 o 
  -3  10   7       54.77       47.19     12.20 o 
  -2  10   7        0.84       -5.84      6.07 o 
  -1  10   7       11.53       13.12      4.63 o 
   0  10   7       66.13       61.84      6.70 o 
   1  10   7        6.50        9.10      4.71 o 
   2  10   7       15.78       13.73      6.00 o 
 -19   0   8       89.41       85.81      9.44 o 
 -18   0   8       35.92       26.56      6.40 o 
 -17   0   8       29.68       30.03      6.34 o 
 -16   0   8      116.38      121.14      7.16 o 
 -15   0   8        0.23        3.19      3.11 o 
 -14   0   8      102.25      104.13      8.00 o 
 -13   0   8      487.83      482.01     14.78 o 
 -12   0   8      239.83      234.69     10.95 o 
 -11   0   8       28.39       31.64      3.96 o 
 -10   0   8        7.34        1.00      3.01 o 
  -9   0   8      558.24      535.54     11.13 o 
  -8   0   8        1.27       -0.70      1.89 o 
  -7   0   8      184.79      168.57      4.94 o 
  -6   0   8      484.62      435.30     13.39 o 
  -5   0   8      617.47      683.11     15.01 o 
  -4   0   8      526.78      528.16     12.10 o 
  -3   0   8       53.28       59.64      5.48 o 
  -2   0   8      291.06      302.48     12.26 o 
  -1   0   8     7554.62     7285.95    138.42 o 
   0   0   8     5047.66     5095.14     80.01 o 
   1   0   8     1364.01     1265.48     24.87 o 
   2   0   8     1117.20     1039.18     19.14 o 
   3   0   8      108.14      111.13      7.14 o 
   4   0   8      179.21      171.98      7.91 o 
   5   0   8      435.34      458.38     13.34 o 
   6   0   8        0.96       -2.88      3.21 o 
   7   0   8      114.10      104.43      7.21 o 
   8   0   8       17.93        5.71      4.06 o 
   9   0   8      102.94      104.19      7.74 o 
  10   0   8        0.05       -2.46      4.89 o 
  11   0   8        6.64        7.65      6.08 o 
  12   0   8       48.58       52.34      8.03 o 
 -19   1   8        0.81       -2.54      6.64 o 
 -18   1   8       50.51       51.40      4.99 o 
 -17   1   8      159.03      171.40      9.84 o 
 -16   1   8       28.16       27.18      3.22 o 
 -15   1   8      259.24      261.42      7.37 o 
 -14   1   8      440.59      442.24     12.53 o 
 -13   1   8      730.08      754.50     17.27 o 
 -12   1   8        3.07        1.75      2.01 o 
 -11   1   8       50.36       55.46      2.48 o 
 -10   1   8      332.06      338.79      8.46 o 
  -9   1   8       27.55       39.84      2.01 o 
  -8   1   8       82.01       73.03      2.82 o 
  -7   1   8      477.38      522.78      9.25 o 
  -6   1   8        0.00       -0.76      1.10 o 
  -5   1   8       19.90       22.07      2.30 o 
  -4   1   8       82.21       85.89      2.89 o 
  -3   1   8      219.73      186.18      4.29 o 
  -2   1   8        2.59        4.98      1.55 o 
  -1   1   8      759.95      824.49     11.94 o 
   0   1   8      267.90      268.46      8.75 o 
   1   1   8       39.53       54.39      3.12 o 
   2   1   8      368.71      316.59      6.77 o 
   3   1   8      840.46      862.94     12.79 o 
   4   1   8       59.31       57.61      3.82 o 
   5   1   8      262.21      267.84      7.11 o 
   6   1   8       36.39       34.38      3.54 o 
   7   1   8       18.28       17.38      3.16 o 
   8   1   8       68.47       73.75      4.74 o 
   9   1   8        1.53        5.53      3.18 o 
  10   1   8       72.02       88.51      5.09 o 
  11   1   8       13.05       13.12      4.39 o 
  12   1   8        0.47        6.90      4.09 o 
 -19   2   8       11.47       12.95      7.32 o 
 -18   2   8       27.58       22.72      7.91 o 
 -17   2   8       48.12       45.37      9.00 o 
 -16   2   8       67.56       63.80      9.54 o 
 -15   2   8       70.80       57.95      9.64 o 
 -14   2   8      100.28      107.34     11.22 o 
 -13   2   8       90.64       60.05      6.45 o 
 -12   2   8      794.70      826.87     57.68 o 
 -11   2   8      418.80      415.42      8.10 o 
 -10   2   8      697.26      698.02     13.54 o 
  -9   2   8      610.44      605.65     10.60 o 
  -8   2   8       12.00        9.89      1.78 o 
  -7   2   8        3.03        3.01      1.47 o 
  -6   2   8        0.03        1.38      1.32 o 
  -5   2   8      398.10      418.57      7.28 o 
  -4   2   8      613.19      614.18     10.14 o 
  -3   2   8      285.47      286.55      5.42 o 
  -2   2   8      368.57      393.28      7.94 o 
  -1   2   8      404.01      432.87      7.64 o 
   0   2   8       41.91       50.14      3.21 o 
   1   2   8        0.80        0.01      1.80 o 
   2   2   8      574.75      587.28      9.91 o 
   3   2   8       49.67       40.56      3.20 o 
   4   2   8      147.53      142.30      5.33 o 
   5   2   8        4.06        9.41      2.73 o 
   6   2   8      544.85      519.30     10.61 o 
   7   2   8       30.76       35.33      3.57 o 
   8   2   8        0.20       -2.42      2.42 o 
   9   2   8       90.43       93.97      5.17 o 
  10   2   8        6.90        8.12      3.36 o 
  11   2   8       19.05       21.45      4.12 o 
 -18   3   8        0.00        0.98      6.72 o 
 -17   3   8       75.22       94.43     12.14 o 
 -16   3   8       36.28       28.79      8.67 o 
 -15   3   8       80.06       74.86     11.39 o 
 -14   3   8      377.48      398.72     23.10 o 
 -13   3   8        1.80       -4.82      4.82 o 
 -11   3   8       61.44       51.95      2.46 o 
 -10   3   8        0.04       -0.22      1.58 o 
  -9   3   8      223.72      237.89      5.80 o 
  -8   3   8       61.54       65.82      3.35 o 
  -7   3   8      178.22      215.55      5.50 o 
  -6   3   8       45.49       53.25      3.26 o 
  -5   3   8      558.21      571.07     10.00 o 
  -4   3   8      242.98      218.13      5.44 o 
  -3   3   8     1017.51     1019.52     14.38 o 
  -2   3   8      215.22      210.74      5.52 o 
  -1   3   8       10.07       13.86      2.12 o 
   0   3   8      209.86      218.27      5.89 o 
   1   3   8        2.56       -1.06      2.06 o 
   2   3   8        0.07       -1.90      1.90 o 
   3   3   8        2.06       -1.16      2.06 o 
   4   3   8      164.21      167.94      7.32 o 
   5   3   8       86.72       96.22      4.44 o 
   6   3   8      122.70      111.70      5.09 o 
   7   3   8      107.34      105.99      5.69 o 
   8   3   8       10.14       10.35      3.14 o 
   9   3   8       72.45       72.53      5.04 o 
  10   3   8       90.66       82.48      5.76 o 
  11   3   8        0.46       -1.08      3.33 o 
 -18   4   8       33.45       25.59      9.16 o 
 -17   4   8        5.12        3.14      6.88 o 
 -16   4   8        0.02       -0.05      6.77 o 
 -15   4   8        0.00       -5.91      5.91 o 
 -14   4   8      534.29      515.49     28.59 o 
 -13   4   8       88.25       78.47      5.40 o 
 -12   4   8      252.07      258.80      8.98 o 
 -11   4   8      167.98      168.69      5.63 o 
 -10   4   8        4.50        2.92      1.93 o 
  -9   4   8      115.04      116.84      5.63 o 
  -8   4   8      363.89      401.27      8.13 o 
  -7   4   8      939.40      955.27     14.84 o 
  -6   4   8     1276.76     1277.14     16.19 o 
  -5   4   8       18.31       20.40      2.26 o 
  -4   4   8        1.25        1.64      1.88 o 
  -3   4   8      589.34      541.84     10.35 o 
  -2   4   8      180.52      177.48      5.03 o 
  -1   4   8      485.40      512.22      9.01 o 
   0   4   8      601.98      619.34     11.83 o 
   1   4   8       28.15       32.07      3.46 o 
   2   4   8      236.98      228.04      7.35 o 
   3   4   8       70.87       82.12      4.00 o 
   4   4   8       76.83       87.92      4.82 o 
   5   4   8       85.77       86.69      4.58 o 
   6   4   8       79.60       75.95      4.82 o 
   7   4   8       63.96       60.23      4.61 o 
   8   4   8       32.68       32.73      4.01 o 
   9   4   8       34.51       27.95      4.25 o 
  10   4   8       36.25       25.39      4.35 o 
 -17   5   8       10.05        2.87      8.89 o 
 -16   5   8       59.42       48.19     12.25 o 
 -15   5   8       52.12       46.13     11.76 o 
 -14   5   8      297.73      289.96     22.06 o 
 -13   5   8      171.71      177.43      6.60 o 
 -12   5   8        3.77        1.96      2.56 o 
 -11   5   8       16.54       22.33      3.19 o 
 -10   5   8      684.45      725.67     14.12 o 
  -9   5   8     1158.38     1190.60     19.11 o 
  -8   5   8      338.86      381.97      8.97 o 
  -7   5   8      363.23      393.96     11.54 o 
  -6   5   8       49.92       61.49      5.19 o 
  -5   5   8       45.49       46.65      3.75 o 
  -4   5   8      187.92      198.46      6.53 o 
  -3   5   8        0.08       -1.28      1.99 o 
  -2   5   8      143.92      139.98      5.38 o 
  -1   5   8        0.38        1.14      2.42 o 
   0   5   8      105.83      108.35      5.58 o 
   1   5   8       37.70       45.47      4.90 o 
   2   5   8      220.53      197.24      7.37 o 
   3   5   8      261.77      269.71      8.02 o 
   4   5   8      181.47      195.11      6.18 o 
   5   5   8      273.85      289.44      8.22 o 
   6   5   8       68.37       64.18      5.15 o 
   7   5   8        7.56        8.17      3.59 o 
   8   5   8        0.06       -0.66      3.47 o 
   9   5   8       31.18       35.31      4.90 o 
  10   5   8       26.90       27.56      4.64 o 
 -16   6   8        2.32       -4.88      9.54 o 
 -15   6   8       67.46       64.36     12.55 o 
 -14   6   8        0.43       -0.21      4.43 o 
 -13   6   8       69.02       74.23      7.51 o 
 -12   6   8        1.44        0.10      3.43 o 
 -11   6   8       31.14       19.92      4.64 o 
 -10   6   8      127.99      142.55     12.48 o 
  -9   6   8      729.07      670.96     16.23 o 
  -8   6   8      590.26      607.02     14.00 o 
  -7   6   8      330.26      297.68      9.41 o 
  -6   6   8        0.07       -2.60      2.60 o 
  -5   6   8        8.15        6.33      4.35 o 
  -4   6   8        0.06       -1.00      2.60 o 
  -3   6   8       68.24       92.22      6.31 o 
  -2   6   8       32.71       37.17      4.46 o 
  -1   6   8      106.56       95.86      8.67 o 
   0   6   8       23.66       30.11      4.55 o 
   1   6   8      497.37      595.85     13.21 o 
   2   6   8      972.46      955.23     18.26 o 
   3   6   8       66.63       60.94      5.22 o 
   4   6   8      178.17      153.61      6.67 o 
   5   6   8        0.79        4.71      3.52 o 
   6   6   8       27.94       24.78      4.48 o 
   7   6   8       17.50       18.55      3.95 o 
   8   6   8        4.88        7.09      3.88 o 
   9   6   8        4.23        6.88      3.97 o 
 -15   7   8        3.09       -3.36      4.98 o 
 -14   7   8      205.67      171.36     19.58 o 
 -13   7   8       30.86       14.89      6.01 o 
 -12   7   8      104.24      109.89     17.43 o 
 -11   7   8        1.57       -1.27      4.94 o 
 -10   7   8      190.36      176.85     12.18 o 
  -9   7   8        0.35       -4.59      4.59 o 
  -8   7   8      439.27      428.43     18.10 o 
  -7   7   8        5.70        2.14      8.55 o 
  -6   7   8        4.84       -1.44      4.05 o 
  -5   7   8       21.57       25.72      5.98 o 
  -4   7   8        3.14        2.25      4.82 o 
  -3   7   8       26.02       20.83      5.57 o 
  -2   7   8      119.03       92.77      8.81 o 
  -1   7   8        6.30        0.11      4.53 o 
   0   7   8       26.34       21.97      4.58 o 
   1   7   8        4.48       11.12      3.67 o 
   2   7   8       33.57       41.96      7.10 o 
   3   7   8       48.80       54.37      5.17 o 
   4   7   8      185.82      197.92      9.77 o 
   5   7   8       18.95       16.85      4.28 o 
   6   7   8        1.28        3.09      3.60 o 
   7   7   8       42.45       50.98      5.56 o 
 -13   8   8        5.85        1.68      6.38 o 
 -12   8   8       11.41       12.57      6.40 o 
 -11   8   8        0.03       -4.24      5.71 o 
 -10   8   8        0.04        0.21      6.02 o 
  -9   8   8       35.29       27.16      7.46 o 
  -8   8   8        1.10        2.67      5.55 o 
  -7   8   8       24.91       18.35      6.12 o 
  -6   8   8      191.68      201.09     16.07 o 
  -5   8   8      107.47      121.00     10.12 o 
  -4   8   8       55.54       54.79      7.79 o 
  -3   8   8       31.52       47.44      7.20 o 
  -2   8   8       78.14       85.98      9.22 o 
  -1   8   8       49.03       45.30      7.59 o 
   0   8   8       16.22        8.03      4.08 o 
   1   8   8        0.00        5.49      3.93 o 
   2   8   8        0.14       -1.63      4.43 o 
   3   8   8      171.36      193.69     10.28 o 
   4   8   8       16.73        8.89      6.33 o 
   5   8   8      100.20       86.94      9.32 o 
   6   8   8       87.76       86.24      9.60 o 
 -10   9   8        3.19       -3.51      6.41 o 
  -9   9   8       65.01       53.60      9.83 o 
  -8   9   8       10.05       11.91      8.57 o 
  -7   9   8       84.03       73.49     10.69 o 
  -6   9   8       87.15      102.11     10.25 o 
  -5   9   8        2.27        9.96      5.71 o 
  -4   9   8       23.15        9.06      6.19 o 
  -3   9   8       44.48       42.55      7.80 o 
  -2   9   8      307.63      241.42     14.26 o 
  -1   9   8       19.33        9.59      6.39 o 
   0   9   8       52.14       41.35      5.83 o 
   1   9   8       19.98       19.14      5.19 o 
   2   9   8       28.12       21.42      5.61 o 
   3   9   8        1.43       -2.23      6.15 o 
  -6  10   8       47.62       62.19     11.70 o 
  -5  10   8      194.12      222.44     14.50 o 
  -4  10   8       85.94       99.36     11.13 o 
  -3  10   8      135.00      154.22     12.77 o 
  -2  10   8      128.27      108.53     11.30 o 
  -1  10   8       24.91       26.60      7.56 o 
 -18   1   9        0.04       -1.00      2.84 o 
 -17   1   9        1.80        4.76      3.16 o 
 -16   1   9       23.39       24.04      3.96 o 
 -15   1   9      898.43      891.85     21.14 o 
 -14   1   9      289.53      301.35      9.05 o 
 -13   1   9       52.86       52.02      3.54 o 
 -12   1   9       62.62       71.58      3.05 o 
 -11   1   9      191.22      187.47      4.84 o 
 -10   1   9      186.40      204.47      5.83 o 
  -9   1   9      448.51      453.85      7.38 o 
  -8   1   9     1740.00     1801.01     25.31 o 
  -7   1   9      422.70      416.17      7.18 o 
  -6   1   9        9.62        6.84      1.53 o 
  -5   1   9       33.44       37.70      2.31 o 
  -4   1   9      225.43      198.18      4.62 o 
  -3   1   9      130.93      120.93      3.80 o 
  -2   1   9      165.06      155.63      4.16 o 
  -1   1   9      841.29      874.94     12.60 o 
   0   1   9      128.13      135.00      6.18 o 
   1   1   9       69.57       65.62      4.19 o 
   2   1   9      837.02      842.09     13.56 o 
   3   1   9       82.97       74.76      4.29 o 
   4   1   9       66.94       56.37      4.08 o 
   5   1   9       52.69       46.07      4.04 o 
   6   1   9       28.88       31.80      3.78 o 
   7   1   9       20.13       16.22      3.42 o 
   8   1   9       22.40       19.20      3.54 o 
   9   1   9       13.08       13.54      3.38 o 
  10   1   9        1.27        4.23      3.38 o 
 -18   2   9       18.88       14.09      7.58 o 
 -17   2   9        7.41       -0.49      5.58 o 
 -16   2   9      606.00      570.25     27.77 o 
 -15   2   9      238.32      227.17     15.99 o 
 -14   2   9      413.40      395.56     21.91 o 
 -13   2   9       81.61       70.99      4.87 o 
 -12   2   9       77.83       71.01      2.85 o 
 -11   2   9      417.47      454.10      9.17 o 
 -10   2   9       47.50       53.39      4.36 o 
  -9   2   9      486.38      480.25     11.73 o 
  -8   2   9      372.04      400.70      7.03 o 
  -7   2   9      257.45      251.88      5.56 o 
  -6   2   9      397.07      403.83      7.27 o 
  -5   2   9       11.71        6.08      2.17 o 
  -4   2   9      292.37      292.24      6.09 o 
  -3   2   9      438.30      434.95      7.53 o 
  -2   2   9       64.03       81.34      5.23 o 
  -1   2   9     1053.30     1087.27     14.92 o 
   0   2   9      784.50      774.01     13.54 o 
   1   2   9      151.34      160.15      5.07 o 
   2   2   9       85.46       88.29      5.26 o 
   3   2   9      388.56      418.11      9.09 o 
   4   2   9       49.20       53.97      4.07 o 
   5   2   9       76.03       59.68      4.40 o 
   6   2   9      375.51      373.46      9.30 o 
   7   2   9       25.21       24.96      3.52 o 
   8   2   9       33.76       46.26      4.19 o 
   9   2   9        7.12        4.01      3.14 o 
  10   2   9       14.52       11.47      3.76 o 
 -18   3   9      108.06       87.82     12.74 o 
 -17   3   9       10.45       12.63      7.58 o 
 -16   3   9      135.05      142.68     14.26 o 
 -15   3   9      496.62      494.84     26.69 o 
 -14   3   9      479.48      461.68     25.66 o 
 -13   3   9       34.25       35.18      9.33 o 
 -12   3   9       64.51       67.14      5.52 o 
 -11   3   9      194.55      220.34      7.71 o 
 -10   3   9      161.15      150.01      4.77 o 
  -9   3   9       16.71       23.68      3.38 o 
  -8   3   9        5.26        5.55      2.09 o 
  -7   3   9       26.11       18.13      2.55 o 
  -6   3   9        4.21        1.68      1.98 o 
  -5   3   9       41.63       44.57      2.95 o 
  -4   3   9       35.11       36.53      2.85 o 
  -3   3   9      137.29      125.09      4.44 o 
  -2   3   9       97.63       84.16      3.69 o 
  -1   3   9      230.23      233.95      6.34 o 
   0   3   9        6.51        3.81      2.51 o 
   1   3   9       10.84       10.29      2.78 o 
   2   3   9      189.79      177.74      7.43 o 
   3   3   9       92.78       99.51      4.98 o 
   4   3   9      198.35      209.45      7.46 o 
   5   3   9        4.14        9.03      2.99 o 
   6   3   9        0.34       -0.80      2.65 o 
   7   3   9       49.02       55.53      4.43 o 
   8   3   9       15.14       11.04      3.33 o 
   9   3   9        0.70        0.01      3.38 o 
  10   3   9        2.86        7.78      3.72 o 
 -17   4   9        5.31        0.22      6.99 o 
 -16   4   9        0.57       -4.93      7.05 o 
 -15   4   9       49.15       42.83     10.25 o 
 -14   4   9        0.36       11.33      7.97 o 
 -13   4   9       29.50        4.55      7.27 o 
 -12   4   9        4.12        3.24      2.28 o 
 -11   4   9      380.67      366.33     11.86 o 
 -10   4   9      709.65      722.82     15.15 o 
  -9   4   9      805.53      863.10     16.00 o 
  -8   4   9     1237.14     1250.44     18.43 o 
  -7   4   9       68.01       81.62      5.82 o 
  -6   4   9      522.19      567.73     10.33 o 
  -5   4   9        1.50        2.30      2.40 o 
  -4   4   9        1.64        1.39      2.09 o 
  -3   4   9       40.78       53.44      3.83 o 
  -2   4   9        9.13        7.03      2.30 o 
  -1   4   9      228.80      249.06      6.69 o 
   0   4   9        4.95        3.33      2.41 o 
   1   4   9      274.06      256.67      7.90 o 
   2   4   9      282.86      249.36      8.45 o 
   3   4   9      151.97      136.07      5.45 o 
   4   4   9      137.13      131.97      7.79 o 
   5   4   9       82.69       77.70      5.48 o 
   6   4   9       80.49       99.06      6.13 o 
   7   4   9       27.21       28.71      4.28 o 
   8   4   9      131.25      137.83      8.15 o 
   9   4   9        0.58       -0.24      3.69 o 
 -16   5   9        5.38        4.88      8.24 o 
 -15   5   9       34.28       15.67      9.11 o 
 -14   5   9       58.27       42.01     11.50 o 
 -13   5   9        0.63        1.15      6.36 o 
 -12   5   9      153.81      161.54      6.37 o 
 -11   5   9       86.68       91.91      5.83 o 
 -10   5   9      166.69      167.00     12.26 o 
  -9   5   9      154.87      180.07      7.59 o 
  -8   5   9      362.18      378.42     12.66 o 
  -7   5   9       30.32       36.46      4.17 o 
  -6   5   9       19.66       14.36      4.89 o 
  -5   5   9      190.01      189.18      7.67 o 
  -4   5   9       35.80       38.15      3.79 o 
  -3   5   9       46.89       38.68      5.30 o 
  -2   5   9        1.11        1.36      2.51 o 
  -1   5   9       38.96       37.51      4.72 o 
   0   5   9       12.74       16.60      3.92 o 
   1   5   9        0.04        2.31      3.48 o 
   2   5   9       23.95       17.06      4.00 o 
   3   5   9        1.31       -0.37      3.03 o 
   4   5   9        7.65        2.24      2.98 o 
   5   5   9        3.99        1.97      3.35 o 
   6   5   9       34.55       23.63      4.17 o 
   7   5   9       19.70       25.43      4.23 o 
   8   5   9       20.66       19.82      4.44 o 
 -15   6   9       47.97       48.35     13.39 o 
 -14   6   9      109.73      112.62     15.67 o 
 -13   6   9       51.05       36.21      8.19 o 
 -12   6   9        2.33       -1.74      4.81 o 
 -11   6   9       59.62       39.65      6.70 o 
 -10   6   9        0.25       -3.28      4.70 o 
  -9   6   9       30.14       27.62      6.42 o 
  -8   6   9        0.83       -4.02      4.02 o 
  -7   6   9      329.07      324.08     13.41 o 
  -6   6   9       22.54       14.12      4.74 o 
  -5   6   9        0.75       -1.54      3.74 o 
  -4   6   9        4.74        5.42      4.10 o 
  -3   6   9       41.21       47.49      6.74 o 
  -2   6   9       73.94       64.06      6.64 o 
  -1   6   9      289.25      303.42     12.08 o 
   0   6   9       12.01        7.38      3.92 o 
   1   6   9       38.04       46.64      5.57 o 
   2   6   9       33.71       38.86      5.42 o 
   3   6   9       24.01       29.98      4.09 o 
   4   6   9      118.80      142.35      6.93 o 
   5   6   9      112.64      124.36      6.74 o 
   6   6   9       48.36       60.61      5.35 o 
   7   6   9       74.41       81.31      7.36 o 
 -14   7   9       90.72       85.65      9.01 o 
 -13   7   9      331.85      340.92     16.36 o 
 -12   7   9        3.55       -4.46      5.15 o 
 -11   7   9      358.55      355.06     16.83 o 
 -10   7   9      298.23      327.76     16.59 o 
  -9   7   9       71.93       62.10     18.89 o 
  -8   7   9      202.43      203.42     13.73 o 
  -7   7   9      165.39      177.97     12.73 o 
  -6   7   9        0.35        2.62      5.00 o 
  -5   7   9       27.32       21.18      6.00 o 
  -4   7   9        5.52        6.08      4.76 o 
  -3   7   9        5.93       -2.36      5.65 o 
  -2   7   9        2.78        3.54      4.82 o 
  -1   7   9       76.27       72.68     12.57 o 
   0   7   9       92.58       84.33      9.26 o 
   1   7   9        6.43        1.35      5.62 o 
   2   7   9        2.65        2.99      4.93 o 
   3   7   9      224.94      264.66     10.66 o 
   4   7   9      226.11      230.87     10.53 o 
   5   7   9        0.01        8.12      3.98 o 
   6   7   9        1.34       -3.55      7.10 o 
 -12   8   9      257.55      283.39     23.53 o 
 -11   8   9       67.61       60.82      9.55 o 
 -10   8   9      156.54      161.16     12.90 o 
  -9   8   9       19.94       -0.20      5.98 o 
  -8   8   9        2.14       -5.34      5.34 o 
  -7   8   9        4.82        3.03      6.37 o 
  -6   8   9       29.87       43.10      7.66 o 
  -5   8   9      100.56      108.15     10.49 o 
  -4   8   9       27.10       18.90      6.27 o 
  -3   8   9       80.46       68.31      8.59 o 
  -2   8   9      124.95      127.44     13.15 o 
  -1   8   9       79.01       69.31      9.25 o 
   0   8   9        2.36        1.20      5.48 o 
   1   8   9        0.04        7.50      6.64 o 
   2   8   9       75.12       77.76      8.30 o 
   3   8   9        0.02        7.34      6.04 o 
   4   8   9       75.63       73.91      8.13 o 
  -9   9   9        0.34       -2.05      6.52 o 
  -8   9   9        0.36       -1.07      6.47 o 
  -7   9   9       39.43       45.49     10.11 o 
  -6   9   9       11.64       12.60      7.87 o 
  -5   9   9        7.63        7.31      5.82 o 
  -4   9   9       30.11       29.82      7.47 o 
  -3   9   9       45.83       42.96      7.73 o 
  -2   9   9      150.61      140.54     11.89 o 
  -1   9   9        9.50        7.76      8.95 o 
   0   9   9        1.21        2.19      6.90 o 
   1   9   9        0.35       -4.10      4.10 o 
 -18   0  10       36.19       30.08      5.80 o 
 -17   0  10       21.41        9.33      5.26 o 
 -16   0  10       53.41       51.61      7.21 o 
 -15   0  10       24.29       17.88      5.74 o 
 -14   0  10        3.30        7.94      4.15 o 
 -13   0  10       24.56       35.83      7.83 o 
 -12   0  10      368.00      345.45     17.46 o 
 -11   0  10       41.61       42.88      4.50 o 
 -10   0  10       20.67       30.52      3.39 o 
  -9   0  10      304.68      294.27      8.67 o 
  -8   0  10        4.75        3.97      2.13 o 
  -7   0  10      898.94      864.11     22.49 o 
  -6   0  10      267.76      298.94     12.12 o 
  -5   0  10      147.15      124.06      6.16 o 
  -4   0  10        0.01        2.90      2.88 o 
  -3   0  10        1.12       -1.01      2.48 o 
  -2   0  10        0.49        0.32      3.43 o 
  -1   0  10       58.98       54.13      5.07 o 
   0   0  10      409.17      418.52     16.12 o 
   1   0  10      328.88      292.59     13.80 o 
   2   0  10      789.19      797.39     19.13 o 
   3   0  10      180.31      158.96      8.37 o 
   4   0  10       16.92        8.61      4.01 o 
   5   0  10      376.81      413.42     13.90 o 
   6   0  10      152.00      144.75      8.94 o 
   7   0  10       29.14       34.96      7.77 o 
   8   0  10       22.58       31.47      6.32 o 
   9   0  10       31.74       29.20      6.29 o 
 -18   1  10        9.44       -1.25      5.85 o 
 -17   1  10       61.77       49.71      8.35 o 
 -16   1  10       42.98       36.68      3.59 o 
 -15   1  10      172.40      164.48      6.73 o 
 -14   1  10      357.42      383.11     13.16 o 
 -13   1  10        0.60       -2.33      2.58 o 
 -12   1  10      223.65      215.06      7.41 o 
 -11   1  10      316.87      342.69      6.98 o 
 -10   1  10      205.45      225.60      5.62 o 
  -9   1  10      312.99      316.99      6.63 o 
  -8   1  10      772.66      830.16     13.08 o 
  -7   1  10      237.07      237.93      5.51 o 
  -6   1  10      506.36      494.02      8.28 o 
  -5   1  10        3.34        1.34      1.86 o 
  -4   1  10       72.88       78.37      3.38 o 
  -3   1  10       39.19       43.30      2.69 o 
  -2   1  10       28.15       20.44      2.44 o 
  -1   1  10       84.32       72.98      4.22 o 
   0   1  10       23.48       19.19      3.23 o 
   1   1  10        0.07       -0.13      2.10 o 
   2   1  10       10.00        3.42      2.63 o 
   3   1  10       57.34       47.77      4.03 o 
   4   1  10        3.29        0.62      2.75 o 
   5   1  10       49.92       47.76      4.41 o 
   6   1  10       28.66       25.22      3.85 o 
   7   1  10        0.07       -2.99      2.99 o 
   8   1  10       15.31       15.09      3.59 o 
   9   1  10       64.86       61.64      4.95 o 
 -18   2  10        1.37       -5.74      5.74 o 
 -17   2  10       16.78       10.14      6.88 o 
 -16   2  10        0.00       -4.45      6.13 o 
 -15   2  10        1.63       -5.10      5.10 o 
 -14   2  10       24.02       20.66      2.85 o 
 -13   2  10      434.27      479.35     10.44 o 
 -12   2  10      192.94      181.65      7.84 o 
 -11   2  10       29.38       24.80      3.10 o 
 -10   2  10      218.51      212.06      6.48 o 
  -9   2  10      391.26      396.52      8.73 o 
  -8   2  10       38.82       30.37      2.61 o 
  -7   2  10      587.87      578.80      8.89 o 
  -6   2  10        3.80        0.08      1.72 o 
  -5   2  10       88.38       98.28      3.73 o 
  -4   2  10      192.93      206.56      5.89 o 
  -3   2  10        2.04        2.23      1.95 o 
  -2   2  10        6.95       10.94      2.38 o 
  -1   2  10      297.01      268.53      7.40 o 
   0   2  10      118.34      119.43      5.41 o 
   1   2  10      280.31      268.59      7.23 o 
   2   2  10       16.53       12.80      2.98 o 
   3   2  10        5.29        7.88      3.02 o 
   4   2  10        6.15        5.86      3.28 o 
   5   2  10        0.72        0.95      3.15 o 
   6   2  10       13.95        6.37      3.89 o 
   7   2  10       39.52       38.21      4.44 o 
   8   2  10       71.94       77.50      5.56 o 
   9   2  10        0.73        3.24      3.78 o 
 -17   3  10       50.91       38.10      9.92 o 
 -16   3  10       73.24       58.76     10.78 o 
 -15   3  10       76.55       84.56     12.25 o 
 -14   3  10       91.36       83.38     11.87 o 
 -13   3  10        9.46        9.01      2.49 o 
 -12   3  10      228.39      216.23      6.64 o 
 -11   3  10       16.17       18.64      3.10 o 
 -10   3  10      434.64      448.54     12.27 o 
  -9   3  10      620.53      638.25     11.59 o 
  -8   3  10      332.70      334.28      7.38 o 
  -7   3  10       66.31       57.50      3.44 o 
  -6   3  10       27.28       31.71      2.77 o 
  -5   3  10      179.27      183.96      5.34 o 
  -4   3  10       58.00       63.99      5.11 o 
  -3   3  10       86.49       90.90      4.20 o 
  -2   3  10       67.16       69.81      3.95 o 
  -1   3  10       20.07       20.78      3.20 o 
   0   3  10       64.19       59.11      4.32 o 
   1   3  10        0.64        6.12      3.30 o 
   2   3  10      118.99      124.10      7.83 o 
   3   3  10       67.02       75.37      5.30 o 
   4   3  10       74.66       80.77      6.87 o 
   5   3  10       22.91       20.45      3.93 o 
   6   3  10        0.27       -2.32      3.02 o 
   7   3  10        0.51        6.02      4.10 o 
   8   3  10       14.38        9.90      3.81 o 
 -17   4  10        4.86        7.97      8.08 o 
 -16   4  10       21.57       15.34      8.94 o 
 -15   4  10       22.13       22.33      9.38 o 
 -14   4  10       21.18       47.59     10.95 o 
 -13   4  10      110.42      128.28      6.31 o 
 -12   4  10        0.22       -0.99      3.10 o 
 -11   4  10       25.61       36.06      3.70 o 
 -10   4  10      249.24      265.10      7.56 o 
  -9   4  10       93.42       82.57      4.68 o 
  -8   4  10       60.71       75.39      4.67 o 
  -7   4  10       82.21       96.71      5.58 o 
  -6   4  10        3.41       -2.45      2.45 o 
  -5   4  10       54.83       58.87      5.56 o 
  -4   4  10      181.68      170.91      8.49 o 
  -3   4  10        6.11        4.66      3.06 o 
  -2   4  10        8.87        8.19      2.78 o 
  -1   4  10        0.22        1.04      2.65 o 
   0   4  10      338.22      372.23     10.98 o 
   1   4  10      254.99      255.69      8.37 o 
   2   4  10       43.85       48.86      4.46 o 
   3   4  10       14.51        7.72      3.02 o 
   4   4  10       42.65       52.54      4.69 o 
   5   4  10        7.45       10.63      3.40 o 
   6   4  10        0.03       -1.68      3.34 o 
   7   4  10        2.51        2.14      3.40 o 
   8   4  10       21.92       24.37      4.93 o 
 -16   5  10       17.80       23.36     10.46 o 
 -15   5  10       26.47       35.62     11.06 o 
 -14   5  10        3.12       -2.93      3.89 o 
 -13   5  10       81.19       75.19      5.40 o 
 -12   5  10      122.76      127.36      7.03 o 
 -11   5  10      101.96      102.35      8.39 o 
 -10   5  10        0.41        2.77      4.62 o 
  -9   5  10       19.34       18.18      6.43 o 
  -8   5  10      255.61      263.99     15.40 o 
  -7   5  10      143.50      125.44      8.51 o 
  -6   5  10        3.25        3.25      4.13 o 
  -5   5  10       43.36       45.21      5.66 o 
  -4   5  10       38.21       42.14      5.56 o 
  -3   5  10       44.64       50.92      5.93 o 
  -2   5  10      124.32      123.89      8.22 o 
  -1   5  10       30.12       40.74      5.12 o 
   0   5  10       19.92       15.94      4.29 o 
   1   5  10      112.81      103.01      6.44 o 
   2   5  10        1.10        6.57      3.62 o 
   3   5  10       25.21       39.23      4.48 o 
   4   5  10        7.92        5.09      3.95 o 
   5   5  10        0.03        0.26      3.18 o 
   6   5  10        0.79        5.13      3.59 o 
   7   5  10       50.40       59.96      6.99 o 
 -14   6  10        4.73        8.90      4.72 o 
 -13   6  10        0.40       -2.57      4.67 o 
 -12   6  10       68.62       61.09     15.40 o 
 -11   6  10       70.93       87.15      9.35 o 
 -10   6  10       38.45       32.10      7.06 o 
  -9   6  10        0.10       -5.88      5.88 o 
  -8   6  10        8.30       13.74      7.18 o 
  -7   6  10      223.33      223.30     14.16 o 
  -6   6  10        0.04       -4.21      4.21 o 
  -5   6  10       22.02       10.86      4.94 o 
  -4   6  10       11.46       19.26      5.66 o 
  -3   6  10      109.33      126.27      8.50 o 
  -2   6  10       13.82       10.82      4.85 o 
  -1   6  10       17.60       12.16      4.83 o 
   0   6  10       18.92       17.80      5.18 o 
   1   6  10        1.90        4.15      3.90 o 
   2   6  10        0.22       -2.27      4.07 o 
   3   6  10       78.12       73.57      7.73 o 
   4   6  10       63.37       58.20      5.94 o 
   5   6  10       48.18       54.79      7.63 o 
   6   6  10      180.90      212.59     11.91 o 
 -13   7  10        0.91        3.84      5.59 o 
 -12   7  10       19.03        7.51      5.85 o 
 -11   7  10       19.94        9.71      6.25 o 
 -10   7  10       54.05       57.77     12.31 o 
  -9   7  10      425.95      469.14     21.13 o 
  -8   7  10       90.50       82.12     10.47 o 
  -7   7  10       75.58       70.95      9.86 o 
  -6   7  10       10.98        7.83      6.59 o 
  -5   7  10        9.59        6.45      5.44 o 
  -4   7  10       39.68       29.76      6.83 o 
  -3   7  10       27.69       29.10      6.86 o 
  -2   7  10       56.69       48.30      8.03 o 
  -1   7  10       12.75       12.89      9.38 o 
   0   7  10       75.98       72.82      8.56 o 
   1   7  10        4.08       13.84      5.40 o 
   2   7  10        7.72        6.58      4.84 o 
   3   7  10       10.13        7.46      5.26 o 
   4   7  10        6.47       -1.45      4.98 o 
 -11   8  10       30.63       32.84      7.97 o 
 -10   8  10       24.11       10.56     12.42 o 
  -9   8  10       12.46        4.51      6.65 o 
  -8   8  10        0.87       -2.22      6.40 o 
  -7   8  10       24.84       30.37      9.19 o 
  -6   8  10      110.36      117.14     12.79 o 
  -5   8  10      130.92       96.51     16.40 o 
  -4   8  10       87.92       81.63      9.57 o 
  -3   8  10        0.07       -5.13      5.13 o 
  -2   8  10       17.21       18.50      6.66 o 
  -1   8  10       11.51        1.06      5.63 o 
   0   8  10       15.15        9.83      6.17 o 
   1   8  10        9.32        9.60      8.45 o 
   2   8  10        3.54       12.05      6.41 o 
  -6   9  10       29.02       30.08     12.84 o 
  -5   9  10        7.50        5.75      8.02 o 
  -4   9  10        6.35        6.73     15.40 o 
  -3   9  10        0.14        4.96      6.57 o 
 -17   1  11        1.50        4.74      3.46 o 
 -16   1  11        1.42        4.83      3.35 o 
 -15   1  11      405.48      393.75     14.11 o 
 -14   1  11      220.80      254.78     11.16 o 
 -13   1  11       45.31       54.11      5.96 o 
 -12   1  11      291.02      277.38      8.43 o 
 -11   1  11      295.21      305.32      9.04 o 
 -10   1  11       58.43       80.57      5.73 o 
  -9   1  11      200.56      211.71      6.50 o 
  -8   1  11      629.31      668.38     15.54 o 
  -7   1  11      108.70      108.23      4.99 o 
  -6   1  11       30.19       31.28      3.18 o 
  -5   1  11       45.22       50.73      3.46 o 
  -4   1  11      116.28      110.80      4.88 o 
  -3   1  11        6.74        9.75      2.45 o 
  -2   1  11      152.08      139.67      5.72 o 
  -1   1  11      167.93      177.91      6.58 o 
   0   1  11       63.79       57.09      4.60 o 
   1   1  11       44.19       52.43      4.88 o 
   2   1  11       87.53       88.76      7.41 o 
   3   1  11      153.92      125.54      7.07 o 
   4   1  11        5.22        3.87      3.72 o 
   5   1  11        1.30       -0.33      3.33 o 
   6   1  11       18.44       18.54      4.21 o 
   7   1  11       10.47       16.01      4.12 o 
 -17   2  11       40.65       34.04      8.51 o 
 -16   2  11      199.94      184.60     15.62 o 
 -15   2  11       31.29       24.05      3.35 o 
 -14   2  11        6.18        1.42      2.39 o 
 -13   2  11      119.68      115.94      5.17 o 
 -12   2  11      150.36      151.86      6.43 o 
 -11   2  11       16.59       14.28      3.25 o 
 -10   2  11      583.03      601.43     12.72 o 
  -9   2  11      555.65      573.08     12.55 o 
  -8   2  11       96.44       99.08      5.70 o 
  -7   2  11        5.74        4.79      2.43 o 
  -6   2  11       12.46       12.70      2.87 o 
  -5   2  11       63.67       72.60      4.47 o 
  -4   2  11       25.88       24.08      3.34 o 
  -3   2  11       76.51       82.43      5.00 o 
  -2   2  11      219.39      215.57      7.64 o 
  -1   2  11       10.67       11.90      3.43 o 
   0   2  11      305.99      298.24      9.48 o 
   1   2  11      767.90      720.18     16.09 o 
   2   2  11       93.55      109.63      8.80 o 
   3   2  11      175.91      175.19      8.15 o 
   4   2  11       69.72       58.57      5.77 o 
   5   2  11       15.05       19.05      4.58 o 
   6   2  11        6.54       11.74      3.99 o 
   7   2  11        6.70        6.88      5.20 o 
 -16   3  11       20.61       14.64      7.97 o 
 -15   3  11      349.23      294.76     20.72 o 
 -14   3  11       28.12       23.38      3.48 o 
 -13   3  11      179.91      187.40      6.56 o 
 -12   3  11       57.53       62.74      4.36 o 
 -11   3  11      288.56      305.85     12.27 o 
 -10   3  11       34.42       45.39      3.87 o 
  -9   3  11      304.01      315.25     10.03 o 
  -8   3  11        5.14        0.85      2.67 o 
  -7   3  11       24.10       17.25      3.39 o 
  -6   3  11        0.12        1.18      2.78 o 
  -5   3  11        0.99       -1.49      2.66 o 
  -4   3  11       21.76       18.79      4.14 o 
  -3   3  11      115.76      124.52      6.76 o 
  -2   3  11       45.04       48.98      4.98 o 
  -1   3  11       10.30        9.07      3.33 o 
   0   3  11       34.67       23.46      5.04 o 
   1   3  11      143.45      153.42      7.40 o 
   2   3  11       22.80       17.97      4.18 o 
   3   3  11        0.62       -0.15      3.53 o 
   4   3  11       16.98       16.41      4.05 o 
   5   3  11        0.26        2.81      3.47 o 
   6   3  11        1.44        4.77      3.64 o 
   7   3  11       12.45       11.33      4.45 o 
 -16   4  11       77.22       67.06     12.53 o 
 -15   4  11        6.89        2.39      7.27 o 
 -14   4  11       45.37       55.08      7.91 o 
 -13   4  11       72.91       69.10      5.17 o 
 -12   4  11      134.61      165.22     10.44 o 
 -11   4  11       16.68        7.54      3.62 o 
 -10   4  11        5.48        5.10      4.02 o 
  -9   4  11      263.95      244.00     10.25 o 
  -8   4  11       33.01       26.53      4.37 o 
  -7   4  11      130.14      140.17      7.46 o 
  -6   4  11        0.87       -1.62      3.40 o 
  -5   4  11      123.77      126.38      6.67 o 
  -4   4  11       85.03       97.16      6.40 o 
  -3   4  11       13.72        7.60      3.63 o 
  -2   4  11       38.34       31.05      4.76 o 
  -1   4  11       75.83       83.19      6.76 o 
   0   4  11       29.54       27.30      4.41 o 
   1   4  11       58.68       60.83      5.64 o 
   2   4  11        3.40        8.11      3.85 o 
   3   4  11       14.12        9.88      3.72 o 
   4   4  11       43.45       34.38      4.80 o 
   5   4  11        1.24        3.29      3.53 o 
   6   4  11       21.74       32.23      6.13 o 
 -15   5  11        3.42        1.08      8.19 o 
 -14   5  11        0.42       -4.00      4.33 o 
 -13   5  11       15.22        9.32      5.01 o 
 -12   5  11       91.59       95.95      8.87 o 
 -11   5  11       25.73       22.79      6.07 o 
 -10   5  11       93.31       98.90      9.62 o 
  -9   5  11      160.41      133.00     10.78 o 
  -8   5  11      107.40      108.18     10.08 o 
  -7   5  11        0.11       -0.78      5.06 o 
  -6   5  11       39.80       39.41      6.35 o 
  -5   5  11       21.17       25.27      4.57 o 
  -4   5  11      161.35      150.46      7.89 o 
  -3   5  11      100.05       95.59      6.14 o 
  -2   5  11      101.24       96.29      7.23 o 
  -1   5  11       76.80       71.36      9.00 o 
   0   5  11       26.13       19.65      4.59 o 
   1   5  11        9.67       11.77      4.55 o 
   2   5  11        1.44       -0.85      3.86 o 
   3   5  11       46.88       53.05      6.32 o 
   4   5  11        0.04        0.23      3.85 o 
   5   5  11        0.13       -4.86      4.95 o 
 -13   6  11       32.19       27.84      9.67 o 
 -12   6  11       15.75       17.08      6.57 o 
 -11   6  11        0.04       -3.41      9.05 o 
 -10   6  11      256.72      267.72     15.59 o 
  -9   6  11        0.51        2.85      5.82 o 
  -8   6  11      101.72      106.02     10.87 o 
  -7   6  11       37.50       56.51      9.07 o 
  -6   6  11      126.54      158.15     13.20 o 
  -5   6  11       49.77       34.25      8.47 o 
  -4   6  11        1.79       -4.17      4.17 o 
  -3   6  11      271.28      258.04     12.01 o 
  -2   6  11       66.60       69.92      7.51 o 
  -1   6  11        2.95       -0.51      3.97 o 
   0   6  11       33.92       36.35      5.67 o 
   1   6  11        1.08       -0.40      4.01 o 
   2   6  11        1.55       -0.89      4.17 o 
   3   6  11        3.18       -0.02      5.14 o 
   4   6  11        1.86        2.53      8.23 o 
 -11   7  11        2.69        4.79      7.21 o 
 -10   7  11      115.79      138.96     15.88 o 
  -9   7  11      152.56      180.62     20.28 o 
  -8   7  11       88.90       70.96     11.90 o 
  -7   7  11      106.27       83.22     11.76 o 
  -6   7  11      108.38      118.71     12.67 o 
  -5   7  11       24.87       39.19      9.11 o 
  -4   7  11       73.83       74.91     11.07 o 
  -3   7  11        0.01        0.36      5.49 o 
  -2   7  11       13.34        7.81      5.93 o 
  -1   7  11        1.46        4.19      5.18 o 
   0   7  11       29.90       41.54      7.03 o 
   1   7  11       10.83       14.47      5.71 o 
   2   7  11        4.21        1.24      5.58 o 
  -8   8  11       16.51       35.88      8.92 o 
  -7   8  11       19.87       19.88     10.92 o 
  -6   8  11       73.31       52.09     10.57 o 
  -5   8  11       23.92       19.71      8.35 o 
  -4   8  11       13.74       29.34      8.97 o 
  -3   8  11        1.73        0.59      6.93 o 
  -2   8  11        2.42       10.61      6.05 o 
 -16   0  12      152.03      147.62     12.79 o 
 -15   0  12       16.30       25.09      7.27 o 
 -14   0  12       84.57       79.90      9.92 o 
 -13   0  12      400.82      349.23     20.67 o 
 -12   0  12       71.44       79.04     10.58 o 
 -11   0  12     1647.04     1711.03     64.08 o 
 -10   0  12      199.11      207.19     11.24 o 
  -9   0  12      919.69      988.03     29.48 o 
  -8   0  12      432.06      434.26     17.52 o 
  -7   0  12        2.30       -0.89      3.77 o 
  -6   0  12       26.40       34.27      5.52 o 
  -5   0  12       53.94       29.78      6.61 o 
  -4   0  12        3.68        4.86      4.79 o 
  -3   0  12      115.96      128.85     25.45 o 
  -2   0  12      358.35      398.65     15.10 o 
  -1   0  12      288.81      259.21     12.49 o 
   0   0  12      131.00      140.70      9.78 o 
   1   0  12       12.62        4.48      5.00 o 
   2   0  12      209.60      179.41     12.42 o 
   3   0  12      215.07      213.65     12.70 o 
   4   0  12       44.10       52.49      7.87 o 
   5   0  12       18.11       19.04      6.57 o 
   6   0  12       17.77        6.62      7.55 o 
 -16   1  12       42.37       54.55      6.48 o 
 -15   1  12       50.45       48.01      5.79 o 
 -14   1  12       35.72       37.37      5.90 o 
 -13   1  12       33.69       24.15     10.30 o 
 -12   1  12      124.32      152.87     12.24 o 
 -11   1  12      188.86      195.16      8.85 o 
 -10   1  12      362.79      361.42     12.33 o 
  -9   1  12       66.72       56.94      5.89 o 
  -8   1  12      381.98      378.55     11.70 o 
  -7   1  12       22.69       21.95      4.35 o 
  -6   1  12       64.50       67.66      5.14 o 
  -5   1  12        0.06        0.30      2.91 o 
  -4   1  12       18.68        6.94      3.26 o 
  -3   1  12       35.22       34.96      4.15 o 
  -2   1  12       33.28       21.51      5.15 o 
  -1   1  12       20.94       14.72      3.85 o 
   0   1  12       51.22       56.68      4.85 o 
   1   1  12       47.23       49.01      4.80 o 
   2   1  12        0.00       -2.24      3.12 o 
   3   1  12       50.85       59.90      5.39 o 
   4   1  12       13.97       16.00      4.01 o 
   5   1  12       15.21       14.14      3.87 o 
   6   1  12        4.77        1.76      4.67 o 
 -16   2  12       66.43       57.46     10.52 o 
 -15   2  12        3.20        7.14      4.29 o 
 -14   2  12       22.99       27.31      3.89 o 
 -13   2  12       46.79       37.97      4.55 o 
 -12   2  12      250.33      276.56     10.17 o 
 -11   2  12       10.39       16.81      4.16 o 
 -10   2  12        0.10       -2.56      3.54 o 
  -9   2  12       41.49       36.38      5.16 o 
  -8   2  12       10.32       19.27      4.20 o 
  -7   2  12       11.17        6.54      3.71 o 
  -6   2  12       94.61       96.44      9.19 o 
  -5   2  12      187.15      168.26      8.44 o 
  -4   2  12       11.73        6.16      3.77 o 
  -3   2  12       15.28       28.77      4.52 o 
  -2   2  12       37.62       36.83      4.88 o 
  -1   2  12       79.54       82.04      6.51 o 
   0   2  12       16.45       12.06      4.21 o 
   1   2  12       29.60       37.06      5.57 o 
   2   2  12       84.96       82.54      6.48 o 
   3   2  12       16.45       18.52      4.53 o 
   4   2  12       11.73        7.18      4.19 o 
   5   2  12       17.19        6.03      4.39 o 
 -15   3  12       21.71       21.76      6.94 o 
 -14   3  12      102.22      132.75      8.99 o 
 -13   3  12        2.90       -1.62      3.47 o 
 -12   3  12        0.15        7.71      3.54 o 
 -11   3  12      276.69      261.16     10.30 o 
 -10   3  12       45.55       36.60      7.49 o 
  -9   3  12      220.01      220.68      8.28 o 
  -8   3  12        0.69       -1.03      3.36 o 
  -7   3  12       44.90       42.93      5.07 o 
  -6   3  12        1.10        2.98      3.55 o 
  -5   3  12      122.61      124.61      7.67 o 
  -4   3  12       75.41       66.41      6.41 o 
  -3   3  12       52.70       40.56      6.93 o 
  -2   3  12       11.12        4.35      3.72 o 
  -1   3  12       10.60       13.39      4.30 o 
   0   3  12       24.58       21.09      4.69 o 
   1   3  12       54.50       59.68      6.49 o 
   2   3  12       65.73       68.98      6.82 o 
   3   3  12       89.40       94.58      7.78 o 
   4   3  12       36.40       29.97      5.05 o 
   5   3  12        6.69       10.23      5.03 o 
 -15   4  12        4.88        9.38      5.72 o 
 -14   4  12        4.00        1.54      4.38 o 
 -13   4  12        0.00        0.68      4.58 o 
 -12   4  12       20.08       22.48      4.46 o 
 -11   4  12       21.76        9.06      3.66 o 
 -10   4  12       14.27       16.38      4.72 o 
  -9   4  12      192.78      205.92     10.07 o 
  -8   4  12       41.94       47.00      5.27 o 
  -7   4  12       49.85       50.69      5.49 o 
  -6   4  12       50.99       54.81      6.94 o 
  -5   4  12      154.26      172.10      9.02 o 
  -4   4  12       19.32       13.56      5.58 o 
  -3   4  12       68.68       71.65      6.19 o 
  -2   4  12      206.30      211.66     13.32 o 
  -1   4  12       46.62       52.79      5.53 o 
   0   4  12        1.61        1.34      3.63 o 
   1   4  12       14.74        9.45      4.10 o 
   2   4  12       15.13        9.11      4.33 o 
   3   4  12        9.92        4.47      4.77 o 
   4   4  12       14.34        5.25      4.82 o 
 -13   5  12        1.22       -5.34      7.88 o 
 -12   5  12        0.58       -2.91      4.92 o 
 -11   5  12        0.44        0.56      5.38 o 
 -10   5  12       46.47       44.81      8.37 o 
  -9   5  12       29.28       32.10      7.83 o 
  -8   5  12       64.11       58.10      9.32 o 
  -7   5  12       27.64       19.20      4.77 o 
  -6   5  12       85.81       74.15      6.03 o 
  -5   5  12       11.93        7.20      3.91 o 
  -4   5  12       10.95        8.36      4.12 o 
  -3   5  12       86.30       85.85      7.20 o 
  -2   5  12       36.57       29.68      7.60 o 
  -1   5  12       13.82       20.94      4.63 o 
   0   5  12       22.02       22.83      4.75 o 
   1   5  12        2.20       -2.80      4.12 o 
   2   5  12       10.75       18.17      6.16 o 
   3   5  12      156.80      178.70     11.64 o 
 -12   6  12        0.00        0.69      5.62 o 
 -11   6  12      113.10       99.53     10.56 o 
 -10   6  12      206.48      252.71     15.61 o 
  -9   6  12        6.41        2.47      6.34 o 
  -8   6  12       27.32       33.40     10.22 o 
  -7   6  12       88.78      116.21     16.18 o 
  -6   6  12        3.52       10.92      6.92 o 
  -5   6  12        0.12       -4.05      6.01 o 
  -4   6  12        2.01        2.06      4.08 o 
  -3   6  12       11.33       19.57      5.28 o 
  -2   6  12       25.13       21.38      5.68 o 
  -1   6  12        1.07        4.46      4.18 o 
   0   6  12      102.23      113.97      9.72 o 
   1   6  12      114.28      120.79     10.28 o 
  -9   7  12       47.32       44.89     21.81 o 
  -8   7  12      104.61       75.16     11.25 o 
  -7   7  12       12.49       12.91      7.64 o 
  -6   7  12        3.81       12.67      7.47 o 
  -5   7  12       28.81       38.46      9.22 o 
  -4   7  12       34.84       32.66      8.79 o 
  -3   7  12       34.35       36.21      9.43 o 
  -2   7  12        0.06       -1.64      5.23 o 
 -15   1  13       52.86       42.36      6.31 o 
 -14   1  13      120.16       92.75      8.11 o 
 -13   1  13       52.66       68.37     13.79 o 
 -12   1  13       47.10       57.69      5.85 o 
 -11   1  13       96.67       92.10      6.93 o 
 -10   1  13      271.27      303.07     12.02 o 
  -9   1  13        1.09       -2.35      3.67 o 
  -8   1  13      115.11      108.40      7.98 o 
  -7   1  13       14.19       11.49      4.66 o 
  -6   1  13       28.59       25.42      4.72 o 
  -5   1  13        0.45       -1.20      3.85 o 
  -4   1  13       28.72       22.55      4.33 o 
  -3   1  13        4.03        3.86      3.47 o 
  -2   1  13       30.73       19.06      4.23 o 
  -1   1  13       69.06       73.37      6.48 o 
   0   1  13       16.64       18.78      4.57 o 
   1   1  13        3.21       -2.75      3.73 o 
   2   1  13        6.16        1.29      4.18 o 
   3   1  13       11.78        9.84      6.43 o 
 -15   2  13       63.28       67.60      7.06 o 
 -14   2  13        3.33        3.34      7.48 o 
 -13   2  13        3.20        0.52      3.86 o 
 -12   2  13      264.51      262.57     10.64 o 
 -11   2  13      284.71      285.00     11.45 o 
 -10   2  13       71.12       65.55      6.44 o 
  -9   2  13        1.70       -1.77      4.04 o 
  -8   2  13       13.36       24.89      5.15 o 
  -7   2  13      211.22      238.19     17.74 o 
  -6   2  13        6.03       12.39      4.32 o 
  -5   2  13        0.27        2.76      4.01 o 
  -4   2  13        7.11        5.09      4.36 o 
  -3   2  13      104.94       99.88      7.74 o 
  -2   2  13       73.72       79.29      7.51 o 
  -1   2  13        2.03        5.56      5.58 o 
   0   2  13       17.29       15.32      5.23 o 
   1   2  13       97.19       97.52      8.60 o 
   2   2  13       54.68       45.39      8.31 o 
   3   2  13       18.83       22.37      7.92 o 
 -14   3  13      136.29      151.26     10.31 o 
 -13   3  13      212.44      209.56     10.68 o 
 -12   3  13       29.55       29.67      5.07 o 
 -11   3  13      187.64      184.47     14.60 o 
 -10   3  13        0.68        4.72      4.21 o 
  -9   3  13       10.01       11.58      4.75 o 
  -8   3  13        0.11       -0.22      4.49 o 
  -7   3  13       30.34       29.32      5.83 o 
  -6   3  13        7.98        4.93      5.23 o 
  -5   3  13       26.29       19.72      4.98 o 
  -4   3  13        9.14        5.48      4.40 o 
  -3   3  13      157.73      147.84      9.22 o 
  -2   3  13        0.21        3.93      4.78 o 
  -1   3  13       21.25       22.04      5.51 o 
   0   3  13        5.89       -4.56      4.56 o 
   1   3  13        8.85       11.20      5.11 o 
   2   3  13      104.92      117.14     10.07 o 
 -13   4  13       37.77       43.26      5.75 o 
 -12   4  13      105.60       96.97     11.77 o 
 -11   4  13      172.96      189.05      9.82 o 
 -10   4  13       97.26      108.24      8.07 o 
  -9   4  13       58.69       61.73      6.80 o 
  -8   4  13       10.88        9.32      8.55 o 
  -7   4  13       83.15       86.16     13.74 o 
  -6   4  13      164.42      157.73      8.98 o 
  -5   4  13       29.52       32.39      5.48 o 
  -4   4  13       60.85       62.43      7.10 o 
  -3   4  13        0.72       -2.38      4.36 o 
  -2   4  13       12.04        6.79      7.11 o 
  -1   4  13        0.28       -1.27      3.81 o 
   0   4  13       94.90      109.25      9.28 o 
   1   4  13      202.74      194.06     11.71 o 
 -11   5  13        1.40        3.50      4.57 o 
 -10   5  13       87.26      112.44      9.82 o 
  -9   5  13      103.10      112.30      8.69 o 
  -8   5  13       67.80       73.10      6.77 o 
  -7   5  13        6.27        5.06      4.24 o 
  -6   5  13       12.50        6.74      4.31 o 
  -5   5  13       27.72       27.08      5.10 o 
  -4   5  13       35.08       44.50      5.76 o 
  -3   5  13        1.86       -2.83      3.74 o 
  -2   5  13        7.08       -3.90      3.91 o 
  -1   5  13        6.43        8.47      5.52 o 
   0   5  13       57.96       65.02     10.22 o 
  -9   6  13       25.67       20.11     11.00 o 
  -8   6  13        1.32       -1.28      5.19 o 
  -7   6  13       11.41       13.40      5.95 o 
  -6   6  13       44.70       49.29      7.42 o 
  -5   6  13       53.81       49.20     10.15 o 
  -4   6  13        0.00        6.36      5.53 o 
  -3   6  13        0.04        2.29      5.47 o 
 -13   0  14        1.45        5.31      6.94 o 
 -12   0  14      133.42      103.27     13.50 o 
 -11   0  14        7.58        4.88      7.37 o 
 -10   0  14      144.08      125.79     18.38 o 
  -9   0  14      151.66      133.18     16.16 o 
  -8   0  14        3.64       -0.35      7.80 o 
  -7   0  14       11.84       13.98      7.35 o 
  -6   0  14      423.50      417.95     21.31 o 
  -5   0  14      123.61      126.61     11.97 o 
  -4   0  14      150.07      121.42     11.84 o 
  -3   0  14       21.59       17.85      6.73 o 
  -2   0  14       29.31       16.00      7.02 o 
  -1   0  14       48.11       58.76     10.21 o 
   0   0  14       10.73       -3.04     10.36 o 
   1   0  14       11.15        6.88     11.65 o 
 -13   1  14       10.44        5.79      5.34 o 
 -12   1  14       55.00       67.37      6.55 o 
 -11   1  14        0.12       -2.53      4.18 o 
 -10   1  14       48.23       41.21      6.13 o 
  -9   1  14       55.25       64.60      7.18 o 
  -8   1  14       10.77       -1.12      4.29 o 
  -7   1  14       66.41       75.37      7.87 o 
  -6   1  14       32.38       42.85      6.93 o 
  -5   1  14      160.51      155.65      9.13 o 
  -4   1  14       52.61       38.40      5.95 o 
  -3   1  14       15.93       13.70      5.03 o 
  -2   1  14        3.31        0.14      3.69 o 
  -1   1  14        0.03       -5.29      5.29 o 
   0   1  14       20.60       19.78      6.93 o 
   1   1  14        2.61        2.66      5.95 o 
 -13   2  14        0.54       -3.62      3.64 o 
 -12   2  14       78.14       76.81      6.96 o 
 -11   2  14       53.27       64.76      6.82 o 
 -10   2  14       81.08       79.77      7.46 o 
  -9   2  14       38.57       37.65      6.15 o 
  -8   2  14        0.03        1.20      4.65 o 
  -7   2  14        0.81        4.38      5.14 o 
  -6   2  14       32.63       12.21      8.10 o 
  -5   2  14        5.19       12.22      5.57 o 
  -4   2  14        0.09       -1.23      4.56 o 
  -3   2  14        0.02        0.89      4.28 o 
  -2   2  14       11.16       13.34      5.09 o 
  -1   2  14        3.33       -0.91      5.73 o 
   0   2  14        7.04        4.25      6.03 o 
 -12   3  14        4.78        3.29      4.37 o 
 -11   3  14       33.88       39.44      6.96 o 
 -10   3  14       15.89        8.33      4.95 o 
  -9   3  14       18.06       19.12      5.65 o 
  -8   3  14       22.74       28.15      6.03 o 
  -7   3  14        8.30        1.75      4.83 o 
  -6   3  14        0.30       -2.87      4.64 o 
  -5   3  14       30.82       33.64     10.97 o 
  -4   3  14       56.70       46.94      7.54 o 
  -3   3  14       20.13       16.74      5.50 o 
  -2   3  14       40.22       38.26      7.94 o 
  -1   3  14        0.02        2.77      5.90 o 
 -10   4  14        6.14       10.13      5.07 o 
  -9   4  14      106.56      108.55      8.91 o 
  -8   4  14        0.68       10.73      5.43 o 
  -7   4  14       55.31       56.72      7.69 o 
  -6   4  14        1.38        6.26      5.00 o 
  -5   4  14       21.73       20.78      5.92 o 
  -4   4  14       34.60       37.49      7.08 o 
  -3   4  14       65.16       60.19     11.68 o 
  -2   4  14        0.00        5.78      5.85 o 
 -10   1  15        0.53       -4.02      4.46 o 
  -9   1  15       24.52       24.59      9.60 o 
  -8   1  15        4.10        9.63      5.13 o 
  -7   1  15        1.22       -0.88      4.89 o 
  -6   1  15        0.05       -5.09      5.09 o 
  -5   1  15       90.57       83.54     12.79 o 
  -4   1  15        0.22       -1.91      6.83 o 
  -9   2  15       45.27       46.34      9.42 o 
  -8   2  15       24.75       12.82      5.65 o 
  -7   2  15       31.71       22.03      5.80 o 
  -6   2  15       31.19       32.12      6.66 o 
  -5   2  15        8.45        8.72      7.43 o 
                                                 
